# Supplementary material for: Hexanary blends: a strategy towards thermally stable organic photovoltaics
Source: Nat Commun. 2023 Aug 1;14:4608. doi: 10.1038/s41467-023-39830-6 (PMC10393981; doi:10.1038/s41467-023-39830-6)
Supplement: Supplementary file 4 — Source Data [file 41467_2023_39830_MOESM4_ESM.xlsx]

## Sheet: Figure 2
pm6	Ts	Value		y11	Ts	Value		y18	Ts	Value		y16	Ts	Value		y6	Value			y1	Ts	Value	Y6Y11Y16	25.001	-16.514	Y1Y6Y11Y16Y18	25.001	-15.0134	Y1Y6Y11Y16Y18_FSC	0.112	0.00743	0.122	0.05669	0.105	0.10622	0.1	0.15628	0.104	0.20658	0.108	0.25726	0.09722	0.3061	0.09806	0.35432	0.08689	0.38708	0.07648	0.42255
	[Wg^-1]				[Wg^-1]				[Wg^-1]				[Wg^-1]				[Wg^-1]				[Wg^-1]			25.169	-16.5392		25.168	-15.0379		0.118	0.00743	0.147	0.05543	0.114	0.10605	0.111	0.15611	0.111	0.2064	0.113	0.2571	0.108	0.30595	0.104	0.35419	0.09581	0.38701	0.08392	0.42247
	25	-13.5073			25.001	-7.021			25.001	-2.73112			25.001	-5.3338			25.001	-9.08613			25.001	-11.2421		25.337	-16.5709		25.336	-15.0725		0.113	0.00741	0.202	0.05255	0.14	0.10483	0.14	0.15491	0.144	0.20521	0.144	0.25588	0.131	0.30479	0.135	0.35307	0.115	0.38571	0.111	0.42088
	25.169	-13.5534			25.169	-7.05406			25.169	-2.78236			25.169	-5.37193			25.169	-9.09858			25.17	-11.2981		25.505	-16.5884		25.503	-15.0851		0.123	0.00725	0.282	0.04842	0.19	0.102	0.188	0.15213	0.188	0.20246	0.191	0.25312	0.183	0.30208	0.175	0.35041	0.169	0.38226	0.155	0.41668
	25.338	-13.6095			25.338	-7.09984			25.337	-2.85656			25.338	-5.42782			25.338	-9.12009			25.34	-11.3841		25.671	-16.5865		25.669	-15.0673		0.146	0.006	0.42	0.04444	0.269	0.09793	0.265	0.14813	0.267	0.1985	0.272	0.2492	0.262	0.29816	0.259	0.34651	0.247	0.37717	0.236	0.41056
	25.506	-13.6486			25.507	-7.14084			25.505	-2.89548			25.506	-5.46182			25.505	-9.12896			25.509	-11.4634		25.835	-16.5323		25.834	-15.0197		0.198	0.00317	0.64	0.04235	0.404	0.09404	0.403	0.14424	0.4	0.19466	0.405	0.24537	0.397	0.29437	0.395	0.34265	0.384	0.37216	0.369	0.40467
	25.673	-13.6633			25.672	-7.12414			25.671	-2.87993			25.673	-5.45515			25.671	-9.1168			25.677	-11.4925		25.998	-16.4663		25.998	-14.9574		0.277	-0.00089559	0.955	0.04306	0.625	0.09198	0.617	0.14217	0.618	0.19258	0.627	0.24331	0.613	0.29231	0.612	0.34057	0.6	0.3695	0.586	0.40153
	25.838	-13.6085			25.837	-7.07522			25.836	-2.80917			25.837	-5.40556			25.835	-9.08976			25.843	-11.4615		26.161	-16.4017		26.162	-14.8947		0.415	-0.00479	1.357	0.04608	0.934	0.09266	0.928	0.1428	0.933	0.19319	0.931	0.24386	0.928	0.29287	0.923	0.34111	0.908	0.37036	0.897	0.40262
	26.001	-13.5325			26	-7.00496			26	-2.71038			26.001	-5.33294			25.998	-9.04326			26.007	-11.3951		26.325	-16.3515		26.327	-14.8472		0.636	-0.00684	1.82	0.05053	1.335	0.09559	1.33	0.14568	1.327	0.196	1.332	0.2467	1.321	0.29564	1.325	0.34383	1.303	0.37375	1.287	0.40698
	26.165	-13.4499			26.163	-6.92917			26.164	-2.6046			26.165	-5.25084			26.161	-8.99982			26.17	-11.2975		26.49	-16.3151		26.493	-14.8201		0.948	-0.00613	2.332	0.05567	1.802	0.09988	1.794	0.14992	1.795	0.20021	1.796	0.25094	1.785	0.29978	1.787	0.34785	1.766	0.37813	1.753	0.4123
	26.328	-13.3711			26.327	-6.87374			26.329	-2.52329			26.329	-5.18591			26.324	-8.96594			26.334	-11.2141		26.656	-16.3098		26.659	-14.8116		1.349	-0.00314	2.877	0.06105	2.312	0.10485	2.302	0.15485	2.304	0.20511	2.306	0.2559	2.301	0.30461	2.294	0.35257	2.271	0.3829	2.255	0.41776
	26.493	-13.323			26.493	-6.83845			26.494	-2.47485			26.494	-5.14536			26.489	-8.94057			26.498	-11.1567		26.823	-16.3138		26.826	-14.8129		1.811	0.00132	3.458	0.06674	2.853	0.1101	2.848	0.16004	2.844	0.2103	2.85	0.26115	2.845	0.30974	2.834	0.35757	2.82	0.38787	2.801	0.42323
	26.658	-13.2939			26.659	-6.82436			26.66	-2.44882			26.66	-5.12204			26.655	-8.93502			26.664	-11.119		26.991	-16.3231		26.993	-14.8251		2.316	0.00645	4.078	0.07321	3.433	0.11571	3.422	0.16564	3.42	0.21584	3.433	0.2668	3.425	0.31526	3.415	0.36298	3.4	0.39311	3.381	0.42876
	26.824	-13.283			26.825	-6.82231			26.827	-2.46068			26.827	-5.12852			26.822	-8.936			26.83	-11.1196		27.158	-16.3337		27.16	-14.8362		2.866	0.0119	4.732	0.08096	4.047	0.12215	4.036	0.17202	4.03	0.22223	4.043	0.27321	4.036	0.32159	4.03	0.36917	4.014	0.39897	3.989	0.43476
	26.991	-13.2819			26.992	-6.83532			26.994	-2.47878			26.994	-5.14087			26.989	-8.9414			26.997	-11.1291		27.325	-16.3402		27.327	-14.8437		3.442	0.01771	5.427	0.09016	4.696	0.12983	4.686	0.17967	4.682	0.22983	4.696	0.2809	4.69	0.32919	4.686	0.37664	4.661	0.40589	4.64	0.44163
	27.158	-13.29			27.16	-6.84776			27.162	-2.49721			27.161	-5.1542			27.156	-8.94811			27.165	-11.1428		27.492	-16.3434		27.494	-14.8483		4.06	0.02433	6.151	0.10059	5.389	0.13898	5.378	0.18879	5.373	0.23889	5.386	0.29003	5.382	0.33822	5.383	0.38552	5.355	0.41408	5.33	0.44957
	27.325	-13.2972			27.327	-6.85749			27.329	-2.51308			27.328	-5.16654			27.323	-8.95349			27.332	-11.1565		27.658	-16.3438		27.661	-14.8476		4.713	0.03224	6.904	0.11179	6.112	0.14933	6.101	0.19915	6.1	0.24921	6.107	0.30044	6.108	0.34856	6.101	0.39571	6.073	0.42346	6.055	0.45854
	27.492	-13.3013			27.494	-6.86467			27.495	-2.51949			27.495	-5.17208			27.49	-8.95681			27.499	-11.1635		27.825	-16.3427		27.827	-14.846		5.407	0.04162	7.676	0.12326	6.865	0.1605	6.855	0.21031	6.851	0.26035	6.861	0.31173	6.86	0.35978	6.854	0.40673	6.822	0.43378	6.808	0.46828
	27.658	-13.303			27.66	-6.86511			27.662	-2.52164			27.662	-5.1741			27.657	-8.95806			27.665	-11.1664		27.991	-16.341		27.994	-14.8443		6.13	0.05223	8.471	0.13473	7.637	0.17199	7.628	0.22173	7.62	0.27182	7.633	0.32334	7.634	0.37142	7.626	0.41825	7.593	0.44463	7.578	0.47855
	27.825	-13.3013			27.827	-6.86414			27.829	-2.52058			27.828	-5.17361			27.824	-8.95803			27.832	-11.166		28.158	-16.3401		28.16	-14.8426		6.883	0.0636	9.279	0.14601	8.426	0.18352	8.418	0.23312	8.411	0.28327	8.426	0.33492	8.421	0.38305	8.419	0.42979	8.387	0.45579	8.365	0.48913
	27.992	-13.2993			27.994	-6.86276			27.995	-2.51783			27.995	-5.1721			27.99	-8.95723			27.999	-11.1646		28.325	-16.3399		28.327	-14.8428		7.655	0.07529	10.11	0.15718	9.239	0.19499	9.224	0.24441	9.216	0.2946	9.235	0.34642	9.236	0.39468	9.221	0.44127	9.194	0.46703	9.169	0.49992
	28.158	-13.2972			28.16	-6.86128			28.162	-2.51524			28.162	-5.17092			28.157	-8.95654			28.165	-11.1628		28.491	-16.3406		28.494	-14.8432		8.444	0.08687	10.961	0.16824	10.064	0.20635	10.053	0.2556	10.04	0.30586	10.063	0.35779	10.057	0.4062	10.051	0.4527	10.019	0.47845	9.996	0.51082
	28.325	-13.2953			28.327	-6.86054			28.329	-2.51444			28.328	-5.17102			28.323	-8.95634			28.332	-11.1616		28.658	-16.3418		28.66	-14.844		9.254	0.09824	11.823	0.17903	10.908	0.21762	10.896	0.26673	10.882	0.31701	10.904	0.36914	10.905	0.4177	10.897	0.4641	10.861	0.48984	10.841	0.52188
	28.491	-13.2952			28.494	-6.86089			28.495	-2.51464			28.495	-5.17172			28.49	-8.95664			28.499	-11.1613		28.825	-16.3429		28.827	-14.8449		10.083	0.10952	12.697	0.18933	11.764	0.22856	11.751	0.2776	11.75	0.32792	11.762	0.38028	11.764	0.42898	11.755	0.47539	11.719	0.50129	11.697	0.53298
	28.658	-13.2957			28.66	-6.86166			28.662	-2.51543			28.662	-5.17258			28.657	-8.95726			28.665	-11.1622		28.992	-16.3439		28.994	-14.8459		10.925	0.1207	13.583	0.19892	12.641	0.23903	12.624	0.2881	12.622	0.33843	12.636	0.39092	12.639	0.43987	12.631	0.48628	12.595	0.51247	12.573	0.54396
	28.825	-13.2963			28.827	-6.86268			28.829	-2.5166			28.828	-5.17372			28.824	-8.95783			28.832	-11.1636		29.158	-16.3444		29.16	-14.8465		11.79	0.1316	14.479	0.20764	13.528	0.24878	13.511	0.29791	13.506	0.34824	13.522	0.40093	13.523	0.45007	13.517	0.49652	13.475	0.52319	13.456	0.55446
	28.991	-13.297			28.994	-6.86373			28.995	-2.51749			28.995	-5.17472			28.99	-8.95838			28.999	-11.1647		29.325	-16.3446		29.327	-14.8467		12.664	0.14203	15.381	0.21544	14.421	0.25756	14.402	0.30685	14.398	0.35724	14.415	0.41008	14.416	0.45934	14.404	0.50594	14.367	0.5332	14.351	0.5644
	29.158	-13.2976			29.16	-6.86446			29.162	-2.51837			29.162	-5.17568			29.157	-8.95895			29.165	-11.1658		29.492	-16.3446		29.494	-14.8466		13.554	0.15175	16.297	0.22255	15.327	0.26542	15.307	0.31491	15.295	0.36534	15.32	0.41831	15.318	0.4677	15.316	0.51449	15.272	0.54248	15.247	0.57365
	29.325	-13.2982			29.327	-6.86483			29.329	-2.51929			29.329	-5.17655			29.324	-8.95919			29.332	-11.1667		29.658	-16.3446		29.66	-14.8464		14.442	0.16057	17.221	0.22896	16.241	0.27256	16.22	0.32215	16.206	0.37272	16.235	0.42575	16.234	0.47523	16.222	0.52214	16.183	0.55092	16.161	0.58222
	29.492	-13.2985			29.494	-6.86511			29.495	-2.51971			29.495	-5.17699			29.49	-8.95942			29.499	-11.1672		29.825	-16.3446		29.827	-14.8463		15.344	0.1685	18.145	0.23479	17.157	0.27905	17.145	0.32878	17.127	0.37938	17.154	0.43258	17.154	0.48203	17.137	0.52912	17.102	0.55868	17.08	0.59013
	29.658	-13.2984			29.66	-6.86501			29.662	-2.51971			29.662	-5.17736			29.657	-8.95958			29.666	-11.1674		29.992	-16.3447		29.994	-14.8463		16.26	0.17571	19.086	0.24003	18.086	0.2849	18.067	0.33471	18.052	0.38545	18.075	0.43874	18.079	0.48824	18.066	0.53543	18.028	0.56576	18.004	0.59751
	29.825	-13.2984			29.827	-6.86504			29.829	-2.51971			29.829	-5.17744			29.824	-8.95968			29.832	-11.1675		30.158	-16.3447		30.16	-14.8462		17.183	0.18226	20.028	0.24474	19.018	0.29018	18.998	0.34013	18.985	0.39085	19.008	0.4442	19.013	0.49383	19.001	0.54118	18.959	0.57217	18.937	0.60425
	29.992	-13.2984			29.994	-6.86511			29.995	-2.51954			29.995	-5.17759			29.99	-8.95976			29.999	-11.1678		30.325	-16.3447		30.327	-14.8462		18.104	0.18806	20.972	0.24899	19.96	0.29492	19.937	0.34505	19.932	0.39576	19.949	0.44907	19.95	0.4988	19.94	0.54625	19.898	0.57804	19.882	0.61039
	30.158	-13.2984			30.16	-6.86515			30.162	-2.51936			30.162	-5.17776			30.157	-8.95987			30.166	-11.1679		30.492	-16.3448		30.494	-14.8461		19.043	0.19333	21.921	0.25294	20.902	0.29918	20.886	0.34946	20.878	0.40024	20.895	0.45356	20.899	0.50329	20.889	0.55087	20.84	0.58326	20.82	0.61591
	30.325	-13.2984			30.327	-6.86518			30.329	-2.5192			30.329	-5.17789			30.324	-8.95995			30.332	-11.1681		30.658	-16.3448		30.66	-14.8461		19.984	0.19814	22.878	0.25659	21.855	0.30306	21.838	0.35331	21.824	0.40425	21.847	0.45753	21.845	0.50731	21.834	0.55505	21.793	0.58813	21.776	0.62097
	30.491	-13.2984			30.494	-6.86516			30.495	-2.51907			30.495	-5.17804			30.49	-8.96003			30.499	-11.1683		30.825	-16.3448		30.827	-14.846		20.93	0.20242	23.834	0.26013	22.81	0.30668	22.793	0.35688	22.778	0.40798	22.801	0.4612	22.803	0.51101	22.79	0.5589	22.745	0.59252	22.728	0.62551
	30.658	-13.2983			30.66	-6.86513			30.662	-2.51898			30.662	-5.1782			30.657	-8.96009			30.666	-11.1685		30.992	-16.3448		30.994	-14.846		21.883	0.20629	24.804	0.2636	23.771	0.31004	23.748	0.3602	23.735	0.41146	23.761	0.46467	23.759	0.51444	23.749	0.56245	23.705	0.59658	23.678	0.62969
	30.825	-13.2983			30.827	-6.8651			30.829	-2.51892			30.829	-5.17834			30.824	-8.96016			30.832	-11.1687		31.158	-16.3448		31.16	-14.8459		22.836	0.2099	25.764	0.2669	24.734	0.3133	24.709	0.36344	24.695	0.41477	24.719	0.46802	24.725	0.51775	24.708	0.56585	24.666	0.60032	24.638	0.63354
	30.991	-13.2983			30.994	-6.86508			30.995	-2.51887			30.995	-5.1785			30.99	-8.96021			30.999	-11.1688		31.325	-16.3447		31.327	-14.8459		23.791	0.21331	26.735	0.27001	25.698	0.31642	25.67	0.36647	25.659	0.41792	25.682	0.47134	25.687	0.5209	25.667	0.56918	25.63	0.60389	25.606	0.6372
	31.158	-13.2983			31.16	-6.86502			31.162	-2.51879			31.162	-5.17863			31.157	-8.96025			31.166	-11.1689		31.492	-16.3446		31.494	-14.8458		24.754	0.2165	27.71	0.27302	26.664	0.31948	26.641	0.36947	26.626	0.42098	26.646	0.47446	26.651	0.52397	26.636	0.57237	26.597	0.60721	26.573	0.64067
	31.325	-13.2983			31.327	-6.86497			31.329	-2.51867			31.329	-5.17871			31.324	-8.96027			31.332	-11.169		31.658	-16.3446		31.66	-14.8457		25.721	0.21961	28.686	0.2761	27.633	0.32249	27.61	0.37246	27.594	0.4239	27.619	0.47756	27.621	0.52695	27.612	0.57548	27.559	0.61034	27.544	0.644
	31.491	-13.2983			31.494	-6.8649			31.495	-2.51858			31.495	-5.17877			31.49	-8.9603			31.499	-11.169		31.825	-16.3444		31.827	-14.8456		26.686	0.22264	29.656	0.27917	28.607	0.32554	28.585	0.37544	28.573	0.42684	28.59	0.48059	28.598	0.53	28.588	0.57858	28.535	0.61336	28.518	0.6473
	31.658	-13.2983			31.66	-6.86483			31.662	-2.51847			31.662	-5.17875			31.657	-8.96025			31.666	-11.169		31.992	-16.3443		31.994	-14.8456		27.663	0.22571	30.636	0.28227	29.585	0.32864	29.559	0.37843	29.546	0.42978	29.57	0.48372	29.569	0.53307	29.56	0.58174	29.511	0.61638	29.496	0.65066
	31.825	-13.2984			31.827	-6.86479			31.829	-2.51833			31.829	-5.17876			31.824	-8.96023			31.832	-11.169		32.158	-16.3441		32.16	-14.8455		28.635	0.22872	31.616	0.28542	30.564	0.33176	30.539	0.3815	30.524	0.43277	30.547	0.48678	30.548	0.53622	30.534	0.58486	30.491	0.61934	30.47	0.65402
	31.991	-13.2982			31.994	-6.86477			31.995	-2.51815			31.995	-5.17874			31.99	-8.9602			31.999	-11.169		32.325	-16.344		32.327	-14.8454		29.615	0.23176	32.598	0.28857	31.542	0.33483	31.517	0.38465	31.502	0.43576	31.529	0.48994	31.527	0.53932	31.513	0.58797	31.467	0.62231	31.45	0.65733
	32.158	-13.2977			32.16	-6.86477			32.162	-2.51786			32.162	-5.17871			32.157	-8.96014			32.166	-11.1689		32.492	-16.3439		32.494	-14.8453		30.589	0.23485	33.582	0.29173	32.518	0.33799	32.5	0.3879	32.479	0.43888	32.503	0.49306	32.505	0.54257	32.489	0.59098	32.448	0.62533	32.425	0.6606
	32.325	-13.2976			32.327	-6.86475			32.329	-2.51766			32.329	-5.17865			32.324	-8.9601			32.332	-11.169		32.658	-16.3439		32.66	-14.8453		31.567	0.23808	34.562	0.29482	33.506	0.34115	33.476	0.39106	33.46	0.44196	33.481	0.49628	33.491	0.54572	33.473	0.59407	33.433	0.62831	33.405	0.66389
	32.491	-13.2977			32.494	-6.86473			32.495	-2.5175			32.495	-5.17861			32.49	-8.96006			32.499	-11.169		32.825	-16.3438		32.827	-14.8452		32.548	0.24141	35.552	0.29782	34.486	0.34425	34.462	0.39427	34.447	0.44506	34.468	0.49948	34.472	0.54887	34.457	0.59711	34.413	0.63138	34.392	0.66717
	32.658	-13.2976			32.66	-6.86468			32.662	-2.51736			32.662	-5.17857			32.657	-8.96002			32.666	-11.169		32.991	-16.3438		32.994	-14.8451		33.533	0.24476	36.541	0.30083	35.471	0.34732	35.443	0.39737	35.433	0.44817	35.45	0.50265	35.456	0.55204	35.443	0.60014	35.393	0.63451	35.379	0.6704
	32.825	-13.2974			32.827	-6.86466			32.829	-2.51717			32.829	-5.17854			32.824	-8.95998			32.832	-11.1692		33.158	-16.3437		33.16	-14.845		34.515	0.24804	37.529	0.3038	36.457	0.35036	36.435	0.40059	36.418	0.45129	36.443	0.50582	36.443	0.55516	36.431	0.60303	36.38	0.63769	36.365	0.67363
	32.991	-13.2974			32.994	-6.86465			32.995	-2.51699			32.995	-5.17854			32.99	-8.95994			32.999	-11.1693		33.325	-16.3437		33.327	-14.8449		35.499	0.25132	38.517	0.30682	37.447	0.3534	37.421	0.40373	37.404	0.45443	37.43	0.50913	37.431	0.55821	37.415	0.606	37.364	0.64092	37.349	0.6768
	33.158	-13.2972			33.16	-6.86462			33.162	-2.51683			33.162	-5.17852			33.157	-8.9599			33.166	-11.1694		33.491	-16.3437		33.494	-14.8448		36.488	0.25456	39.507	0.30983	38.439	0.35649	38.406	0.40682	38.387	0.45771	38.416	0.51238	38.419	0.56126	38.4	0.60883	38.351	0.64417	38.338	0.68004
	33.325	-13.2971			33.327	-6.8646			33.329	-2.51669			33.329	-5.1785			33.324	-8.95985			33.332	-11.1695		33.658	-16.3437		33.66	-14.8447		37.478	0.25772	40.497	0.31281	39.423	0.3596	39.399	0.40987	39.378	0.46088	39.404	0.51556	39.406	0.56425	39.393	0.61167	39.342	0.64749	39.324	0.68316
	33.491	-13.297			33.494	-6.86457			33.495	-2.51655			33.495	-5.17848			33.49	-8.9598			33.499	-11.1696		33.825	-16.3436		33.827	-14.8446		38.465	0.26091	41.489	0.31567	40.42	0.36267	40.392	0.41291	40.371	0.46407	40.393	0.51865	40.396	0.56721	40.375	0.6145	40.34	0.65076	40.317	0.68625
	33.658	-13.2968			33.66	-6.86452			33.662	-2.51637			33.662	-5.17852			33.657	-8.95975			33.666	-11.1697		33.991	-16.3435		33.994	-14.8445		39.454	0.26409	42.479	0.31839	41.403	0.36558	41.376	0.41581	41.359	0.4671	41.378	0.52166	41.386	0.5701	41.365	0.61739	41.323	0.65399	41.306	0.68925
	33.825	-13.2967			33.827	-6.8645			33.829	-2.51611			33.829	-5.17858			33.824	-8.95971			33.832	-11.1697		34.158	-16.3434		34.16	-14.8444		40.444	0.26723	43.469	0.32099	42.4	0.36845	42.369	0.4187	42.347	0.46999	42.371	0.52461	42.38	0.57281	42.361	0.62021	42.314	0.65717	42.296	0.69229
	33.991	-13.2966			33.994	-6.86448			33.995	-2.51582			33.995	-5.17863			33.99	-8.95967			33.999	-11.1698		34.325	-16.3433		34.327	-14.8442		41.431	0.27017	44.464	0.32364	43.386	0.37112	43.354	0.42152	43.345	0.47283	43.361	0.5274	43.365	0.57551	43.349	0.62294	43.305	0.66032	43.285	0.69528
	34.158	-13.2965			34.16	-6.86446			34.162	-2.51552			34.162	-5.17867			34.157	-8.95961			34.166	-11.1698		34.491	-16.3433		34.494	-14.844		42.425	0.27298	45.455	0.32627	44.375	0.37374	44.347	0.42439	44.334	0.47556	44.356	0.53019	44.358	0.57822	44.344	0.6257	44.295	0.66343	44.277	0.69825
	34.325	-13.2965			34.327	-6.86443			34.329	-2.51526			34.329	-5.17877			34.324	-8.95957			34.332	-11.1698		34.658	-16.3432		34.66	-14.8439		43.417	0.27562	46.45	0.32897	45.37	0.37634	45.343	0.42716	45.327	0.47827	45.349	0.53284	45.351	0.58095	45.336	0.6285	45.287	0.66649	45.272	0.7012
	34.491	-13.2964			34.494	-6.86434			34.495	-2.51496			34.495	-5.17883			34.49	-8.95954			34.499	-11.1699		34.825	-16.3432		34.827	-14.8437		44.409	0.27828	47.45	0.33165	46.368	0.37896	46.34	0.42999	46.317	0.48089	46.343	0.53544	46.344	0.58373	46.327	0.63127	46.28	0.66958	46.263	0.70412
	34.658	-13.2962			34.66	-6.86428			34.662	-2.51449			34.662	-5.17888			34.657	-8.9595			34.666	-11.17		34.991	-16.3431		34.994	-14.8436		45.405	0.28091	48.439	0.3343	47.366	0.38152	47.331	0.43274	47.314	0.48342	47.336	0.53791	47.341	0.58657	47.32	0.63407	47.277	0.67255	47.259	0.70702
	34.824	-13.2961			34.827	-6.86422			34.829	-2.51462			34.829	-5.17893			34.823	-8.95948			34.832	-11.1701		35.158	-16.3431		35.16	-14.8435		46.401	0.2836	49.431	0.33672	48.356	0.38406	48.324	0.43539	48.308	0.48578	48.331	0.5403	48.333	0.58922	48.318	0.63682	48.273	0.67541	48.255	0.70979
	34.991	-13.296			34.994	-6.86416			34.995	-2.51455			34.995	-5.17894			34.99	-8.95946			34.999	-11.1702		35.325	-16.343		35.327	-14.8434		47.395	0.28613	50.431	0.3391	49.35	0.38652	49.314	0.43788	49.298	0.48806	49.323	0.54254	49.327	0.59177	49.306	0.63949	49.263	0.67817	49.246	0.71253
	35.158	-13.2958			35.16	-6.86407			35.162	-2.51446			35.162	-5.17896			35.157	-8.95944			35.166	-11.1703		35.491	-16.3429		35.494	-14.8432		48.387	0.28859	51.424	0.34147	50.346	0.389	50.312	0.4403	50.29	0.49022	50.315	0.54487	50.317	0.59418	50.302	0.64207	50.263	0.68085	50.238	0.71519
	35.324	-13.2957			35.327	-6.86401			35.329	-2.51436			35.329	-5.179			35.323	-8.95941			35.332	-11.1703		35.658	-16.3429		35.66	-14.8431		49.382	0.29101	52.418	0.34386	51.341	0.3914	51.307	0.4426	51.29	0.49249	51.309	0.54715	51.318	0.59656	51.299	0.64459	51.253	0.68337	51.234	0.71784
	35.491	-13.2957			35.494	-6.86394			35.495	-2.51427			35.495	-5.17901			35.49	-8.9594			35.499	-11.1704		35.825	-16.3428		35.827	-14.843		50.375	0.29338	53.417	0.34631	52.336	0.39392	52.306	0.44491	52.284	0.49461	52.309	0.54956	52.308	0.59896	52.293	0.64703	52.246	0.68585	52.232	0.72037
	35.658	-13.2956			35.66	-6.86386			35.662	-2.51419			35.662	-5.17897			35.657	-8.95938			35.666	-11.1705		35.991	-16.3427		35.993	-14.8429		51.37	0.29567	54.41	0.34875	53.331	0.39634	53.298	0.44706	53.282	0.49677	53.304	0.55188	53.306	0.60132	53.288	0.64941	53.241	0.68825	53.23	0.72288
	35.824	-13.2955			35.827	-6.86377			35.828	-2.51412			35.829	-5.17895			35.823	-8.95935			35.832	-11.1706		36.158	-16.3427		36.16	-14.8428		52.365	0.29792	55.413	0.35106	54.326	0.39873	54.296	0.44915	54.276	0.49894	54.305	0.55417	54.307	0.6036	54.283	0.65176	54.235	0.6906	54.222	0.72535
	35.991	-13.2955			35.994	-6.86367			35.995	-2.51404			35.995	-5.17891			35.99	-8.95931			35.999	-11.1707		36.325	-16.3426		36.327	-14.8427		53.364	0.30014	56.409	0.35332	55.327	0.40104	55.292	0.45115	55.27	0.50115	55.295	0.55642	55.302	0.60591	55.279	0.65403	55.234	0.69287	55.214	0.72783
	36.158	-13.2954			36.16	-6.86354			36.162	-2.51393			36.162	-5.17885			36.157	-8.95926			36.166	-11.1709		36.491	-16.3425		36.493	-14.8426		54.358	0.30234	57.405	0.35556	56.321	0.40333	56.287	0.45321	56.266	0.50343	56.29	0.55863	56.295	0.60828	56.274	0.65636	56.23	0.69517	56.209	0.73036
	36.324	-13.2953			36.327	-6.8634			36.328	-2.51387			36.329	-5.17874			36.323	-8.95921			36.332	-11.1709		36.658	-16.3425		36.66	-14.8425		55.358	0.30442	58.403	0.35767	57.32	0.40553	57.276	0.45532	57.257	0.50575	57.287	0.56083	57.292	0.61059	57.267	0.6587	57.231	0.6974	57.211	0.73285
	36.491	-13.2952			36.493	-6.86323			36.495	-2.51381			36.495	-5.17869			36.49	-8.95916			36.499	-11.1711		36.825	-16.3424		36.827	-14.8424		56.353	0.30651	59.396	0.35976	58.312	0.40765	58.278	0.45745	58.256	0.50799	58.283	0.56299	58.289	0.61296	58.264	0.66109	58.223	0.69967	58.206	0.7353
	36.658	-13.295			36.66	-6.86309			36.662	-2.51376			36.662	-5.17864			36.657	-8.95909			36.666	-11.1712		36.991	-16.3424		36.993	-14.8423		57.354	0.3086	60.393	0.36184	59.312	0.40979	59.274	0.45956	59.257	0.51013	59.283	0.56518	59.28	0.61529	59.266	0.6634	59.222	0.70193	59.202	0.73782
	36.824	-13.2949			36.827	-6.86299			36.828	-2.51375			36.829	-5.17862			36.823	-8.95901			36.832	-11.1713		37.158	-16.3423		37.16	-14.8422		58.348	0.31075	61.39	0.36398	60.304	0.4119	60.269	0.46176	60.252	0.5124	60.273	0.56737	60.282	0.6177	60.257	0.66582	60.214	0.70422	60.196	0.74028
	36.991	-13.2948			36.993	-6.86288			36.995	-2.5137			36.995	-5.17864			36.99	-8.95895			36.999	-11.1713		37.325	-16.3422		37.327	-14.8421		59.342	0.31307	62.389	0.36603	61.302	0.41404	61.268	0.46394	61.249	0.51467	61.275	0.56972	61.278	0.61998	61.26	0.66818	61.214	0.70659	61.195	0.74276
	37.158	-13.2946			37.16	-6.86279			37.162	-2.51358			37.162	-5.17864			37.157	-8.95891			37.166	-11.1714		37.491	-16.3422		37.493	-14.842		60.339	0.31537	63.387	0.368	62.299	0.41613	62.266	0.46614	62.245	0.51694	62.267	0.57193	62.277	0.62221	62.252	0.67048	62.208	0.70891	62.189	0.74525
	37.324	-13.2945			37.327	-6.8627			37.328	-2.51343			37.328	-5.17865			37.323	-8.95888			37.332	-11.1715		37.658	-16.3421		37.66	-14.8419		61.338	0.31766	64.391	0.36999	63.3	0.41817	63.261	0.4683	63.241	0.5192	63.264	0.57424	63.269	0.62448	63.251	0.67277	63.205	0.71127	63.185	0.74768
	37.491	-13.2943			37.493	-6.86263			37.495	-2.5133			37.495	-5.17867			37.49	-8.95885			37.499	-11.1717		37.825	-16.3421		37.827	-14.8417		62.335	0.31988	65.386	0.37199	64.299	0.42024	64.259	0.47056	64.24	0.52143	64.258	0.57655	64.267	0.62686	64.247	0.67505	64.205	0.71354	64.183	0.75006
	37.658	-13.2942			37.66	-6.86258			37.662	-2.51316			37.662	-5.1787			37.657	-8.95882			37.666	-11.1718		37.991	-16.342		37.993	-14.8416		63.335	0.32215	66.381	0.37402	65.295	0.42217	65.255	0.47283	65.233	0.52362	65.261	0.57883	65.263	0.62916	65.245	0.67732	65.204	0.71592	65.182	0.75243
	37.824	-13.2942			37.827	-6.86253			37.828	-2.51304			37.828	-5.17873			37.823	-8.95878			37.832	-11.1719		38.158	-16.3419		38.16	-14.8415		64.33	0.32434	67.381	0.3761	66.293	0.42418	66.251	0.47518	66.231	0.52578	66.255	0.58099	66.262	0.63142	66.24	0.67963	66.2	0.71828	66.18	0.75469
	37.991	-13.2941			37.993	-6.86249			37.995	-2.5129			37.995	-5.17874			37.99	-8.95873			37.999	-11.172		38.325	-16.3418		38.327	-14.8414		65.329	0.32664	68.377	0.37831	67.291	0.4262	67.245	0.47745	67.23	0.52795	67.255	0.58333	67.261	0.6336	67.243	0.68197	67.195	0.72063	67.176	0.75705
	38.158	-13.2941			38.16	-6.86246			38.162	-2.51277			38.162	-5.17875			38.157	-8.9587			38.166	-11.1721		38.491	-16.3417		38.493	-14.8413		66.325	0.32887	69.375	0.38046	68.286	0.42832	68.247	0.47976	68.233	0.53023	68.255	0.58565	68.263	0.6359	68.238	0.68423	68.191	0.72294	68.179	0.75931
	38.324	-13.2941			38.327	-6.86244			38.328	-2.51258			38.328	-5.17877			38.323	-8.95867			38.332	-11.1722		38.658	-16.3416		38.66	-14.8412		67.322	0.33116	70.373	0.38251	69.289	0.43043	69.243	0.48207	69.224	0.53245	69.253	0.58796	69.26	0.63797	69.238	0.68647	69.193	0.7253	69.173	0.76159
	38.491	-13.2941			38.493	-6.8624			38.495	-2.51242			38.495	-5.17875			38.49	-8.95863			38.499	-11.1723		38.825	-16.3415		38.827	-14.841		68.321	0.33343	71.374	0.38453	70.28	0.43258	70.242	0.48432	70.225	0.53475	70.251	0.59025	70.259	0.64009	70.232	0.68862	70.187	0.72755	70.173	0.76381
	38.658	-13.2941			38.66	-6.86233			38.662	-2.51233			38.662	-5.17871			38.657	-8.95859			38.666	-11.1724		38.991	-16.3414		38.993	-14.8409		69.319	0.33557	72.369	0.38649	71.283	0.43481	71.24	0.48646	71.217	0.53701	71.244	0.59243	71.252	0.64219	71.228	0.69074	71.189	0.72981	71.165	0.76605
	38.824	-13.294			38.827	-6.86226			38.828	-2.51219			38.828	-5.17866			38.823	-8.95855			38.832	-11.1724		39.158	-16.3413		39.16	-14.8407		70.32	0.33769	73.371	0.38848	72.281	0.43697	72.241	0.48859	72.218	0.5393	72.244	0.59453	72.25	0.64435	72.23	0.6929	72.186	0.73201	72.162	0.76837
	38.991	-13.294			38.993	-6.8622			38.995	-2.51203			38.995	-5.17859			38.99	-8.95853			38.999	-11.1724		39.325	-16.3412		39.327	-14.8406		71.317	0.33981	74.37	0.39053	73.279	0.43913	73.235	0.49063	73.213	0.54151	73.237	0.59658	73.244	0.6465	73.23	0.69516	73.185	0.73428	73.164	0.77076
	39.158	-13.2939			39.16	-6.86207			39.162	-2.51186			39.162	-5.17852			39.157	-8.95851			39.166	-11.1725		39.491	-16.3411		39.493	-14.8405		72.314	0.34182	75.368	0.39268	74.278	0.44116	74.229	0.4927	74.21	0.54376	74.24	0.59872	74.247	0.64868	74.223	0.6973	74.18	0.7365	74.161	0.77315
	39.324	-13.2938			39.327	-6.86198			39.328	-2.51169			39.328	-5.17849			39.323	-8.95849			39.332	-11.1725		39.658	-16.341		39.66	-14.8403		73.316	0.34386	76.366	0.39492	75.276	0.44323	75.227	0.49472	75.209	0.54599	75.236	0.60092	75.245	0.65088	75.224	0.69954	75.178	0.73883	75.159	0.77555
	39.491	-13.2937			39.493	-6.8619			39.495	-2.51155			39.495	-5.17848			39.49	-8.95844			39.499	-11.1725		39.825	-16.3409		39.827	-14.8402		74.315	0.34585	77.36	0.39717	76.273	0.44545	76.23	0.49677	76.21	0.54822	76.234	0.6032	76.241	0.65307	76.219	0.70167	76.175	0.74107	76.163	0.778
	39.657	-13.2936			39.66	-6.86183			39.662	-2.51138			39.662	-5.17848			39.657	-8.9584			39.666	-11.1725		39.991	-16.3408		39.993	-14.8401		75.309	0.34792	78.363	0.39937	77.267	0.44774	77.222	0.49883	77.207	0.55043	77.23	0.60547	77.24	0.65528	77.22	0.70387	77.174	0.74327	77.157	0.78027
	39.824	-13.2934			39.827	-6.86175			39.828	-2.5112			39.828	-5.17856			39.823	-8.95835			39.832	-11.1725		40.158	-16.3407		40.16	-14.84		76.31	0.35009	79.36	0.40149	78.265	0.45	78.227	0.50097	78.205	0.55265	78.233	0.60764	78.239	0.65738	78.217	0.70599	78.172	0.74557	78.157	0.78269
	39.991	-13.2933			39.993	-6.86167			39.995	-2.51101			39.995	-5.17858			39.99	-8.9583			39.999	-11.1725		40.324	-16.3406		40.327	-14.8398		77.305	0.3522	80.361	0.40367	79.265	0.45228	79.223	0.50302	79.204	0.55488	79.23	0.60984	79.24	0.65964	79.217	0.70815	79.169	0.74782	79.149	0.78505
	40.157	-13.2932			40.16	-6.86159			40.162	-2.51086			40.162	-5.17856			40.157	-8.95825			40.166	-11.1724		40.491	-16.3405		40.493	-14.8397		78.302	0.3543	81.36	0.40591	80.266	0.45467	80.223	0.50515	80.197	0.55713	80.226	0.6121	80.234	0.66196	80.214	0.71023	80.171	0.7501	80.147	0.78755
	40.324	-13.2931			40.327	-6.86151			40.328	-2.51074			40.328	-5.17852			40.323	-8.95821			40.332	-11.1724		40.658	-16.3404		40.66	-14.8394		79.303	0.35641	82.358	0.40815	81.269	0.45699	81.218	0.5072	81.197	0.55946	81.224	0.61441	81.232	0.66435	81.211	0.71233	81.166	0.75235	81.143	0.78998
	40.491	-13.2931			40.493	-6.86142			40.495	-2.51061			40.495	-5.17845			40.49	-8.95818			40.499	-11.1724		40.824	-16.3403		40.827	-14.8393		80.304	0.3586	83.36	0.41032	82.264	0.45932	82.215	0.5093	82.193	0.56165	82.222	0.6167	82.229	0.66664	82.209	0.71449	82.163	0.75465	82.145	0.79244
	40.657	-13.293			40.66	-6.86134			40.662	-2.51053			40.662	-5.1784			40.657	-8.95814			40.666	-11.1724		40.991	-16.3402		40.993	-14.839		81.302	0.3608	84.358	0.4125	83.264	0.46155	83.21	0.51137	83.197	0.56386	83.217	0.61883	83.23	0.66887	83.207	0.71667	83.161	0.75697	83.142	0.79479
	40.824	-13.2929			40.827	-6.86128			40.828	-2.5104			40.828	-5.17835			40.823	-8.95814			40.832	-11.1724		41.158	-16.3402		41.16	-14.8388		82.302	0.36293	85.359	0.4147	84.262	0.46367	84.215	0.5135	84.192	0.56601	84.222	0.62094	84.228	0.67114	84.208	0.71884	84.16	0.75916	84.146	0.7971
	40.991	-13.2928			40.993	-6.86122			40.995	-2.51027			40.995	-5.17831			40.99	-8.95811			40.999	-11.1724		41.324	-16.3401		41.327	-14.8386		83.302	0.36511	86.355	0.4168	85.259	0.46582	85.21	0.51564	85.193	0.5683	85.218	0.62298	85.227	0.67345	85.205	0.72106	85.158	0.76134	85.139	0.79946
	41.157	-13.2927			41.16	-6.86115			41.162	-2.51018			41.162	-5.17824			41.157	-8.95807			41.166	-11.1724		41.491	-16.34		41.493	-14.8385		84.301	0.36737	87.351	0.41878	86.257	0.46791	86.21	0.51785	86.188	0.5704	86.216	0.62516	86.228	0.67566	86.204	0.72325	86.161	0.76355	86.139	0.80187
	41.324	-13.2926			41.327	-6.86109			41.328	-2.51011			41.328	-5.17824			41.323	-8.95803			41.332	-11.1724		41.658	-16.3399		41.66	-14.8383		85.297	0.36964	88.35	0.42083	87.254	0.46995	87.207	0.52006	87.186	0.57264	87.217	0.62731	87.225	0.67796	87.198	0.7254	87.157	0.76577	87.135	0.80425
	41.491	-13.2924			41.493	-6.86104			41.495	-2.50999			41.495	-5.17826			41.49	-8.95797			41.499	-11.1724		41.824	-16.3398		41.827	-14.8382		86.296	0.37207	89.352	0.4229	88.256	0.47209	88.206	0.52233	88.183	0.57479	88.213	0.62939	88.223	0.68021	88.2	0.72762	88.157	0.76802	88.134	0.80645
	41.657	-13.2923			41.66	-6.86098			41.662	-2.50987			41.662	-5.17827			41.656	-8.95792			41.666	-11.1725		41.991	-16.3397		41.993	-14.8381		87.296	0.3744	90.35	0.42501	89.253	0.47417	89.201	0.5245	89.185	0.57691	89.212	0.63143	89.22	0.68238	89.195	0.72985	89.153	0.77017	89.134	0.80857
	41.824	-13.2921			41.827	-6.86093			41.828	-2.50976			41.828	-5.1783			41.823	-8.95788			41.832	-11.1727		42.158	-16.3396		42.16	-14.838		88.293	0.37659	91.352	0.42709	90.254	0.47625	90.204	0.5267	90.181	0.57893	90.207	0.63349	90.217	0.68452	90.199	0.73209	90.152	0.77239	90.131	0.81062
	41.991	-13.292			41.993	-6.86089			41.995	-2.50963			41.995	-5.1783			41.99	-8.95784			41.999	-11.1728		42.324	-16.3395		42.326	-14.8378		89.29	0.37869	92.353	0.42909	91.253	0.47822	91.2	0.5289	91.179	0.58104	91.208	0.63567	91.218	0.68668	91.197	0.73433	91.148	0.77452	91.132	0.81264
	42.157	-13.2919			42.16	-6.86086			42.162	-2.5095			42.162	-5.17831			42.156	-8.95777			42.166	-11.1729		42.491	-16.3393		42.493	-14.8377		90.295	0.38075	93.351	0.43111	92.248	0.48032	92.199	0.53116	92.179	0.5832	92.205	0.63791	92.218	0.68883	92.193	0.73659	92.149	0.77672	92.13	0.81468
	42.324	-13.2918			42.327	-6.86086			42.328	-2.50937			42.328	-5.17831			42.323	-8.95771			42.332	-11.1731		42.658	-16.3392		42.66	-14.8376		91.297	0.38282	94.346	0.43316	93.249	0.48247	93.197	0.53337	93.177	0.58531	93.208	0.64024	93.216	0.69099	93.191	0.73884	93.146	0.779	93.129	0.8169
	42.491	-13.2917			42.493	-6.8609			42.495	-2.50922			42.495	-5.1782			42.49	-8.95767			42.499	-11.1732		42.824	-16.3392		42.826	-14.8375		92.292	0.38494	95.347	0.43539	94.245	0.48458	94.195	0.53563	94.176	0.58754	94.203	0.64254	94.218	0.69311	94.192	0.74104	94.145	0.78138	94.127	0.81917
	42.657	-13.2915			42.66	-6.86089			42.662	-2.5091			42.662	-5.17811			42.656	-8.95762			42.666	-11.1733		42.991	-16.3391		42.993	-14.8373		93.29	0.38712	96.344	0.43764	95.248	0.48671	95.196	0.53775	95.169	0.58953	95.205	0.64486	95.213	0.69517	95.187	0.74311	95.148	0.78375	95.128	0.82138
	42.824	-13.2914			42.827	-6.86086			42.828	-2.50898			42.828	-5.17803			42.823	-8.95757			42.832	-11.1734		43.158	-16.339		43.16	-14.8372		94.289	0.38928	97.346	0.43997	96.245	0.48879	96.195	0.53986	96.172	0.59163	96.202	0.647	96.215	0.69718	96.189	0.74523	96.145	0.78612	96.124	0.8235
	42.991	-13.2913			42.993	-6.86081			42.995	-2.5088			42.995	-5.17795			42.99	-8.95752			42.999	-11.1735		43.324	-16.3389		43.326	-14.837		95.29	0.39145	98.344	0.44222	97.247	0.49097	97.193	0.5421	97.167	0.59362	97.2	0.6492	97.211	0.69921	97.186	0.74744	97.148	0.78847	97.123	0.82578
	43.157	-13.2911			43.16	-6.86077			43.162	-2.50859			43.162	-5.1779			43.156	-8.95749			43.166	-11.1735		43.491	-16.3389		43.493	-14.8369		96.286	0.39363	99.345	0.44446	98.245	0.49298	98.188	0.54435	98.167	0.59575	98.195	0.65136	98.208	0.70123	98.185	0.74976	98.141	0.79073	98.118	0.82805
	43.324	-13.291			43.327	-6.86071			43.328	-2.50841			43.328	-5.17786			43.323	-8.95746			43.332	-11.1736		43.658	-16.3388		43.66	-14.8368		97.286	0.39579	100.34	0.44665	99.242	0.49505	99.189	0.54651	99.167	0.59784	99.194	0.65353	99.206	0.70315	99.185	0.75197	99.142	0.79299	99.126	0.8303
	43.49	-13.2908			43.493	-6.86063			43.495	-2.50823			43.495	-5.1778			43.49	-8.95743			43.499	-11.1736		43.824	-16.3387		43.826	-14.8368		98.287	0.39799	101.35	0.44871	100.24	0.49708	100.19	0.54868	100.17	0.60002	100.2	0.65562	100.2	0.7051	100.18	0.75422	100.14	0.79507	100.12	0.83244
	43.657	-13.2907			43.66	-6.86054			43.662	-2.50806			43.662	-5.17772			43.656	-8.9574			43.666	-11.1737		43.991	-16.3386		43.993	-14.8367		99.286	0.40016	102.34	0.45085	101.24	0.49914	101.19	0.55081	101.16	0.60209	101.19	0.65762	101.21	0.707	101.18	0.75628	101.13	0.7972	101.12	0.83464
	43.824	-13.2906			43.827	-6.86038			43.828	-2.50791			43.828	-5.1777			43.823	-8.95737			43.832	-11.1737		44.158	-16.3386		44.16	-14.8366		100.29	0.40236	103.34	0.45306	102.24	0.50121	102.18	0.55303	102.17	0.6043	102.19	0.65964	102.21	0.709	102.18	0.75838	102.13	0.79927	102.11	0.8369
	43.99	-13.2905			43.993	-6.86028			43.995	-2.50775			43.995	-5.17764			43.99	-8.95734			43.999	-11.1738		44.324	-16.3385		44.326	-14.8366		101.29	0.4044	104.34	0.45524	103.24	0.50339	103.18	0.55515	103.16	0.60646	103.19	0.66165	103.2	0.71107	103.18	0.76051	103.14	0.80151	103.11	0.83923
	44.157	-13.2904			44.16	-6.8602			44.162	-2.50763			44.162	-5.17759			44.156	-8.95729			44.166	-11.1738		44.491	-16.3384		44.493	-14.8365		102.28	0.40647	105.34	0.45744	104.23	0.50556	104.18	0.55737	104.16	0.60879	104.19	0.66374	104.2	0.71334	104.18	0.7627	104.13	0.80365	104.11	0.84159
	44.324	-13.2903			44.327	-6.86012			44.328	-2.50747			44.328	-5.17755			44.323	-8.95724			44.332	-11.1739		44.658	-16.3383		44.66	-14.8364		103.28	0.40861	106.34	0.45951	105.23	0.50775	105.18	0.55954	105.16	0.61092	105.19	0.66583	105.2	0.71554	105.18	0.76489	105.14	0.8057	105.11	0.84406
	44.49	-13.2902			44.493	-6.86002			44.495	-2.50731			44.495	-5.17743			44.49	-8.95718			44.499	-11.174		44.824	-16.3381		44.826	-14.8363		104.28	0.41076	107.34	0.46154	106.24	0.50994	106.18	0.56155	106.16	0.61314	106.19	0.66791	106.2	0.71773	106.17	0.76708	106.13	0.80774	106.11	0.84653
	44.657	-13.2901			44.66	-6.85995			44.662	-2.50714			44.662	-5.17735			44.656	-8.95713			44.666	-11.174		44.991	-16.3379		44.993	-14.8361		105.28	0.4129	108.34	0.46363	107.24	0.51209	107.18	0.56356	107.16	0.61516	107.19	0.67007	107.2	0.7199	107.17	0.76914	107.13	0.80976	107.11	0.84882
	44.824	-13.29			44.826	-6.85989			44.828	-2.50699			44.828	-5.17726			44.823	-8.95707			44.832	-11.174		45.158	-16.3378		45.16	-14.836		106.28	0.41497	109.34	0.46573	108.23	0.51417	108.17	0.56559	108.15	0.61726	108.18	0.67237	108.2	0.72212	108.17	0.77114	108.13	0.81177	108.11	0.85106
	44.99	-13.2899			44.993	-6.85982			44.995	-2.50683			44.995	-5.17716			44.99	-8.95702			44.999	-11.1741		45.324	-16.3376		45.326	-14.8358		107.28	0.41702	110.34	0.46774	109.23	0.51632	109.17	0.56771	109.15	0.61927	109.18	0.67466	109.2	0.72439	109.17	0.77307	109.13	0.81389	109.11	0.85319
	45.157	-13.2898			45.16	-6.85974			45.161	-2.50665			45.162	-5.17707			45.156	-8.95697			45.166	-11.1741		45.491	-16.3374		45.493	-14.8356		108.28	0.41911	111.33	0.46975	110.23	0.51838	110.17	0.56986	110.15	0.62125	110.19	0.67699	110.19	0.72657	110.17	0.77506	110.12	0.81593	110.1	0.8554
	45.324	-13.2897			45.326	-6.85965			45.328	-2.50646			45.328	-5.17702			45.323	-8.9569			45.332	-11.1742		45.657	-16.3373		45.66	-14.8355		109.28	0.42128	112.34	0.47163	111.23	0.52048	111.17	0.57204	111.15	0.62326	111.18	0.6792	111.2	0.7287	111.17	0.7771	111.13	0.81807	111.11	0.85757
	45.49	-13.2896			45.493	-6.85957			45.495	-2.50638			45.495	-5.17699			45.49	-8.95684			45.499	-11.1743		45.824	-16.3371		45.826	-14.8354		110.28	0.42336	113.33	0.47356	112.23	0.52252	112.17	0.57415	112.15	0.6252	112.18	0.68141	112.19	0.73078	112.17	0.77924	112.13	0.82026	112.11	0.85975
	45.657	-13.2895			45.66	-6.8595			45.661	-2.50627			45.662	-5.17697			45.656	-8.95679			45.666	-11.1744		45.991	-16.337		45.993	-14.8352		111.28	0.42553	114.34	0.47557	113.22	0.52455	113.17	0.57618	113.15	0.6273	113.17	0.68356	113.19	0.73279	113.17	0.78154	113.12	0.82248	113.1	0.86199
	45.824	-13.2895			45.826	-6.85943			45.828	-2.50613			45.828	-5.17695			45.823	-8.95673			45.832	-11.1745		46.157	-16.3369		46.16	-14.8351		112.27	0.42763	115.33	0.4776	114.23	0.52669	114.17	0.57836	114.14	0.62941	114.18	0.6858	114.19	0.73492	114.16	0.78373	114.13	0.82472	114.11	0.86426
	45.99	-13.2894			45.993	-6.85936			45.995	-2.50601			45.995	-5.17704			45.99	-8.95668			45.999	-11.1744		46.324	-16.3368		46.326	-14.835		113.27	0.42971	116.33	0.47973	115.23	0.52883	115.17	0.58055	115.14	0.63164	115.17	0.688	115.19	0.73704	115.17	0.78591	115.12	0.82698	115.1	0.86649
	46.157	-13.2893			46.16	-6.85927			46.161	-2.50592			46.162	-5.17711			46.156	-8.95662			46.166	-11.1744		46.491	-16.3367		46.493	-14.8349		114.27	0.43188	117.33	0.48191	116.23	0.53087	116.16	0.58282	116.14	0.63387	116.17	0.69019	116.19	0.73924	116.16	0.78792	116.12	0.82917	116.1	0.86866
	46.324	-13.2892			46.326	-6.85918			46.328	-2.50584			46.328	-5.17716			46.323	-8.95654			46.332	-11.1744		46.657	-16.3366		46.66	-14.8347		115.27	0.434	118.33	0.48393	117.22	0.5328	117.16	0.58505	117.15	0.63599	117.17	0.69217	117.19	0.74135	117.17	0.7899	117.12	0.83135	117.1	0.87077
	46.49	-13.2891			46.493	-6.85912			46.495	-2.50575			46.495	-5.17718			46.49	-8.95647			46.499	-11.1745		46.824	-16.3366		46.826	-14.8346		116.27	0.43597	119.33	0.48593	118.22	0.5346	118.16	0.58722	118.14	0.63801	118.17	0.69399	118.19	0.74327	118.16	0.7919	118.12	0.83344	118.1	0.87293
	46.657	-13.289			46.66	-6.85904			46.661	-2.50564			46.662	-5.17722			46.656	-8.95642			46.666	-11.1745		46.991	-16.3365		46.993	-14.8345		117.27	0.43789	120.33	0.48798	119.22	0.53643	119.16	0.58939	119.14	0.64019	119.17	0.69571	119.19	0.74531	119.16	0.79395	119.12	0.83553	119.1	0.87505
	46.824	-13.2889			46.826	-6.85898			46.828	-2.50553			46.828	-5.17722			46.823	-8.95637			46.832	-11.1744		47.157	-16.3364		47.16	-14.8344		118.27	0.43986	121.33	0.49006	120.22	0.53843	120.16	0.59157	120.14	0.64235	120.17	0.69755	120.18	0.74731	120.16	0.7961	120.12	0.83762	120.09	0.87735
	46.99	-13.2889			46.993	-6.85894			46.995	-2.50541			46.995	-5.17717			46.99	-8.95633			46.999	-11.1746		47.324	-16.3363		47.326	-14.8343		119.27	0.44194	122.33	0.49217	121.22	0.54061	121.15	0.59374	121.13	0.6446	121.17	0.69942	121.18	0.74937	121.16	0.7984	121.11	0.83969	121.09	0.87962
	47.157	-13.2887			47.16	-6.85887			47.161	-2.50528			47.162	-5.17709			47.156	-8.9563			47.166	-11.1746		47.491	-16.3361		47.493	-14.8341		120.27	0.44409	123.33	0.49435	122.22	0.54285	122.16	0.59594	122.13	0.64681	122.16	0.70142	122.18	0.75141	122.16	0.80051	122.12	0.84175	122.09	0.88194
	47.324	-13.2886			47.326	-6.85878			47.328	-2.50514			47.328	-5.17692			47.323	-8.95626			47.332	-11.1747		47.657	-16.336		47.66	-14.834		121.27	0.44626	124.33	0.49643	123.22	0.54514	123.15	0.59809	123.13	0.64908	123.16	0.70352	123.18	0.75353	123.16	0.80266	123.11	0.84381	123.09	0.88414
	47.49	-13.2885			47.493	-6.8587			47.495	-2.50497			47.495	-5.17678			47.489	-8.95624			47.499	-11.1747		47.824	-16.336		47.826	-14.8339		122.27	0.44839	125.33	0.49852	124.22	0.54729	124.15	0.6001	124.13	0.65127	124.16	0.70554	124.18	0.75561	124.15	0.80456	124.11	0.84586	124.09	0.8863
	47.657	-13.2884			47.66	-6.85861			47.661	-2.50482			47.662	-5.17666			47.656	-8.95619			47.666	-11.1747		47.991	-16.3359		47.993	-14.8338		123.26	0.4505	126.33	0.50051	125.21	0.54934	125.15	0.60202	125.13	0.65333	125.16	0.70766	125.18	0.75778	125.15	0.80658	125.11	0.84786	125.09	0.88838
	47.823	-13.2883			47.826	-6.85851			47.828	-2.50467			47.828	-5.17654			47.823	-8.95613			47.832	-11.1748		48.157	-16.3358		48.16	-14.8337		124.27	0.45266	127.33	0.50257	126.21	0.55151	126.14	0.60393	126.13	0.65542	126.16	0.70971	126.18	0.75992	126.15	0.8086	126.11	0.85001	126.09	0.89041
	47.99	-13.2881			47.993	-6.85839			47.995	-2.5045			47.995	-5.17641			47.989	-8.95607			47.999	-11.175		48.324	-16.3357		48.326	-14.8335		125.27	0.45473	128.33	0.50456	127.21	0.55372	127.15	0.60602	127.13	0.65761	127.16	0.71177	127.18	0.76212	127.15	0.81079	127.11	0.852	127.08	0.89246
	48.157	-13.288			48.16	-6.85826			48.161	-2.50426			48.162	-5.17631			48.156	-8.95598			48.166	-11.1751		48.491	-16.3356		48.493	-14.8334		126.27	0.45683	129.33	0.50666	128.21	0.55604	128.15	0.60796	128.13	0.65974	128.16	0.71373	128.17	0.76421	128.15	0.813	128.11	0.85384	128.08	0.89468
	48.323	-13.2879			48.326	-6.85817			48.328	-2.50406			48.328	-5.17625			48.323	-8.95591			48.332	-11.1752		48.657	-16.3355		48.66	-14.8332		127.26	0.45894	130.32	0.50878	129.21	0.55836	129.14	0.60999	129.12	0.66195	129.16	0.71574	129.17	0.76633	129.14	0.81517	129.11	0.85542	129.08	0.89703
	48.49	-13.2878			48.493	-6.85806			48.495	-2.50391			48.495	-5.1762			48.489	-8.95584			48.499	-11.1752		48.824	-16.3354		48.826	-14.8331		128.26	0.46108	131.32	0.51095	130.21	0.5606	130.14	0.6122	130.13	0.66403	130.15	0.71779	130.17	0.76839	130.15	0.81718	130.1	0.85692	130.08	0.89935
	48.657	-13.2877			48.66	-6.85797			48.661	-2.50378			48.662	-5.17616			48.656	-8.95578			48.666	-11.1753		48.991	-16.3353		48.993	-14.8329		129.26	0.46314	132.32	0.51314	131.21	0.56276	131.14	0.61439	131.12	0.66602	131.16	0.71986	131.17	0.77051	131.14	0.81915	131.1	0.85829	131.08	0.90152
	48.823	-13.2877			48.826	-6.85787			48.828	-2.50371			48.828	-5.1761			48.823	-8.95573			48.832	-11.1753		49.157	-16.3352		49.159	-14.8328		130.26	0.46522	133.32	0.5153	132.21	0.56474	132.14	0.6166	132.13	0.66797	132.15	0.72183	132.17	0.77253	132.14	0.82092	132.1	0.85974	132.08	0.90352
	48.99	-13.2877			48.993	-6.85777			48.995	-2.50363			48.995	-5.17605			48.989	-8.95567			48.999	-11.1752		49.324	-16.335		49.326	-14.8326		131.26	0.46732	134.32	0.51747	133.21	0.56676	133.14	0.61888	133.12	0.66988	133.15	0.72403	133.17	0.7745	133.14	0.82265	133.1	0.86117	133.08	0.9055
	49.157	-13.2877			49.16	-6.85772			49.161	-2.50351			49.162	-5.176			49.156	-8.95561			49.166	-11.1752		49.491	-16.3349		49.493	-14.8324		132.26	0.46946	135.32	0.51959	134.21	0.56891	134.13	0.62111	134.12	0.67198	134.15	0.72619	134.17	0.77645	134.14	0.8242	134.1	0.86287	134.08	0.90753
	49.323	-13.2876			49.326	-6.85764			49.328	-2.50341			49.328	-5.17593			49.323	-8.95554			49.332	-11.1752		49.657	-16.3348		49.659	-14.8323		133.26	0.47153	136.33	0.52167	135.2	0.57106	135.13	0.62329	135.12	0.67421	135.15	0.72859	135.17	0.77843	135.14	0.82554	135.1	0.86457	135.08	0.90972
	49.49	-13.2876			49.493	-6.85754			49.495	-2.50337			49.495	-5.17589			49.489	-8.95545			49.499	-11.1752		49.824	-16.3347		49.826	-14.8322		134.26	0.47365	137.32	0.52375	136.2	0.57322	136.13	0.62536	136.12	0.67656	136.15	0.73084	136.17	0.78035	136.14	0.82693	136.1	0.86631	136.08	0.91194
	49.657	-13.2875			49.66	-6.85744			49.661	-2.50327			49.662	-5.17584			49.656	-8.95538			49.666	-11.1753		49.991	-16.3346		49.993	-14.8321		135.26	0.47581	138.32	0.52579	137.2	0.57536	137.13	0.62721	137.11	0.67867	137.15	0.73289	137.16	0.78219	137.14	0.82814	137.1	0.86809	137.08	0.91418
	49.823	-13.2873			49.826	-6.85735			49.828	-2.50313			49.828	-5.17579			49.823	-8.95531			49.832	-11.1753		50.157	-16.3345		50.159	-14.832		136.26	0.4779	139.32	0.52787	138.2	0.57742	138.13	0.62901	138.11	0.68066	138.14	0.73479	138.16	0.78388	138.13	0.82935	138.09	0.87009	138.07	0.9163
	49.99	-13.2872			49.993	-6.85731			49.995	-2.50297			49.995	-5.17579			49.989	-8.95523			49.999	-11.1753		50.324	-16.3344		50.326	-14.8318		137.26	0.47988	140.32	0.52991	139.2	0.57931	139.13	0.63085	139.11	0.68255	139.14	0.73673	139.16	0.78516	139.13	0.83049	139.09	0.87206	139.08	0.91838
	50.157	-13.287			50.16	-6.85728			50.161	-2.50277			50.162	-5.17576			50.156	-8.95515			50.166	-11.1754		50.491	-16.3343		50.493	-14.8317		138.25	0.48188	141.32	0.53201	140.2	0.58115	140.13	0.6327	140.11	0.68447	140.14	0.73862	140.16	0.78632	140.13	0.83186	140.09	0.87414	140.07	0.92038
	50.323	-13.2869			50.326	-6.85724			50.328	-2.50262			50.328	-5.17572			50.323	-8.95508			50.332	-11.1754		50.657	-16.3342		50.659	-14.8316		139.25	0.48382	142.32	0.53407	141.2	0.58312	141.12	0.63458	141.11	0.68639	141.14	0.74054	141.16	0.78738	141.13	0.8334	141.09	0.87633	141.07	0.92258
	50.49	-13.2867			50.493	-6.85724			50.495	-2.50248			50.495	-5.17567			50.489	-8.955			50.499	-11.1754		50.824	-16.334		50.826	-14.8316		140.25	0.48571	143.32	0.53606	142.2	0.58504	142.13	0.63649	142.11	0.68849	142.14	0.74272	142.16	0.78846	142.13	0.83531	142.09	0.87859	142.07	0.92488
	50.657	-13.2866			50.66	-6.85721			50.661	-2.50234			50.662	-5.17559			50.656	-8.95494			50.666	-11.1755		50.99	-16.3339		50.993	-14.8315		141.25	0.48773	144.32	0.53798	143.2	0.5871	143.12	0.63845	143.1	0.69067	143.14	0.74487	143.16	0.78966	143.13	0.8373	143.09	0.88088	143.07	0.9272
	50.823	-13.2865			50.826	-6.8572			50.828	-2.5022			50.828	-5.17551			50.823	-8.95488			50.832	-11.1755		51.157	-16.3338		51.159	-14.8314		142.25	0.48976	145.32	0.5399	144.19	0.5891	144.12	0.64044	144.1	0.69284	144.14	0.74706	144.16	0.79095	144.13	0.83947	144.09	0.88326	144.06	0.92945
	50.99	-13.2864			50.993	-6.85722			50.995	-2.50204			50.995	-5.17546			50.989	-8.95481			50.999	-11.1756		51.324	-16.3337		51.326	-14.8313		143.25	0.49183	146.32	0.54173	145.19	0.59118	145.12	0.64249	145.1	0.69486	145.13	0.74922	145.15	0.79232	145.12	0.84169	145.09	0.88567	145.06	0.9316
	51.157	-13.2863			51.16	-6.85692			51.161	-2.50185			51.162	-5.17542			51.156	-8.95475			51.166	-11.1756		51.49	-16.3335		51.493	-14.8312		144.25	0.49386	147.32	0.54357	146.19	0.59321	146.12	0.64455	146.1	0.69672	146.13	0.75121	146.15	0.79388	146.12	0.84396	146.09	0.88805	146.06	0.93355
	51.323	-13.2862			51.326	-6.85675			51.328	-2.50167			51.328	-5.17534			51.323	-8.95471			51.332	-11.1756		51.657	-16.3334		51.659	-14.8311		145.25	0.49594	148.31	0.54559	147.19	0.59505	147.12	0.64661	147.1	0.69856	147.13	0.75302	147.15	0.79552	147.12	0.84614	147.09	0.89046	147.06	0.93551
	51.49	-13.2862			51.493	-6.85661			51.495	-2.5015			51.495	-5.17526			51.489	-8.95468			51.499	-11.1757		51.824	-16.3333		51.826	-14.831		146.25	0.49786	149.31	0.54768	148.19	0.59692	148.12	0.64868	148.1	0.70053	148.13	0.75457	148.15	0.79745	148.12	0.84855	148.08	0.89286	148.06	0.93757
	51.656	-13.2861			51.66	-6.85649			51.661	-2.50139			51.661	-5.17521			51.656	-8.95463			51.666	-11.1758		51.99	-16.3332		51.993	-14.8308		147.25	0.49966	150.31	0.54977	149.19	0.59877	149.11	0.65097	149.1	0.70271	149.13	0.75577	149.15	0.7995	149.12	0.85118	149.08	0.89523	149.06	0.93983
	51.823	-13.2861			51.826	-6.85644			51.828	-2.50128			51.828	-5.17518			51.823	-8.95457			51.832	-11.1758		52.157	-16.3331		52.159	-14.8304		148.25	0.50159	151.31	0.5518	150.19	0.60063	150.11	0.65324	150.1	0.70487	150.13	0.75677	150.15	0.80173	150.12	0.85393	150.08	0.89763	150.06	0.94212
	51.99	-13.286			51.993	-6.85637			51.995	-2.50117			51.995	-5.17514			51.989	-8.95451			51.999	-11.1759		52.324	-16.333		52.326	-14.8302		149.25	0.50354	152.31	0.55375	151.19	0.60251	151.11	0.65549	151.1	0.70715	151.13	0.75767	151.15	0.80398	151.12	0.85651	151.08	0.90014	151.06	0.94435
	52.156	-13.286			52.16	-6.85629			52.161	-2.50109			52.161	-5.17511			52.156	-8.95447			52.166	-11.176		52.49	-16.3329		52.493	-14.83		150.25	0.50567	153.31	0.5557	152.19	0.60454	152.11	0.65767	152.09	0.70932	152.13	0.75869	152.15	0.80646	152.12	0.8588	152.08	0.90257	152.06	0.94661
	52.323	-13.2859			52.326	-6.85619			52.328	-2.50094			52.328	-5.17508			52.323	-8.95441			52.332	-11.1762		52.657	-16.3328		52.659	-14.8298		151.25	0.50773	154.31	0.55759	153.18	0.60653	153.11	0.6597	153.09	0.71137	153.12	0.75984	153.15	0.80902	153.12	0.861	153.08	0.9049	153.05	0.94869
	52.49	-13.2858			52.493	-6.85615			52.495	-2.50077			52.495	-5.17503			52.489	-8.95434			52.499	-11.1763		52.824	-16.3326		52.826	-14.8296		152.25	0.5097	155.31	0.55943	154.18	0.60856	154.11	0.66167	154.09	0.71312	154.12	0.76101	154.14	0.81159	154.12	0.86314	154.08	0.90715	154.06	0.95085
	52.656	-13.2857			52.659	-6.8561			52.661	-2.50059			52.661	-5.17501			52.656	-8.95427			52.666	-11.1765		52.99	-16.3324		52.993	-14.8294		153.25	0.51165	156.31	0.56144	155.18	0.6106	155.11	0.66367	155.09	0.71467	155.12	0.76239	155.14	0.8141	155.11	0.86527	155.08	0.90936	155.06	0.95306
	52.823	-13.2857			52.826	-6.85604			52.828	-2.50026			52.828	-5.17497			52.822	-8.95421			52.832	-11.1766		53.157	-16.3323		53.159	-14.8293		154.24	0.51361	157.31	0.5635	156.18	0.61252	156.1	0.66572	156.09	0.71611	156.12	0.76403	156.14	0.81676	156.11	0.86743	156.07	0.91148	156.05	0.95526
	52.99	-13.2856			52.993	-6.85596			52.995	-2.50003			52.995	-5.17493			52.989	-8.95414			52.999	-11.1768		53.324	-16.3322		53.326	-14.8292		155.24	0.51556	158.31	0.56566	157.18	0.61475	157.1	0.66778	157.09	0.71792	157.12	0.76595	157.14	0.8194	157.11	0.86974	157.07	0.91372	157.05	0.9574
	53.156	-13.2855			53.159	-6.85585			53.161	-2.49985			53.161	-5.17487			53.156	-8.95407			53.166	-11.1769		53.49	-16.3321		53.493	-14.829		156.24	0.51768	159.31	0.56777	158.18	0.61685	158.1	0.66982	158.09	0.71995	158.12	0.76797	158.14	0.82189	158.11	0.87197	158.07	0.91579	158.05	0.95954
	53.323	-13.2855			53.326	-6.85574			53.328	-2.49968			53.328	-5.17483			53.322	-8.954			53.332	-11.177		53.657	-16.332		53.659	-14.8289		157.24	0.51986	160.31	0.56984	159.18	0.61891	159.1	0.67185	159.08	0.7221	159.12	0.77004	159.14	0.82418	159.11	0.87424	159.07	0.91795	159.05	0.96157
	53.49	-13.2854			53.493	-6.85563			53.495	-2.49955			53.495	-5.17477			53.489	-8.95397			53.499	-11.1771		53.824	-16.3318		53.826	-14.8288		158.24	0.52219	161.31	0.5719	160.18	0.62096	160.1	0.67382	160.08	0.72427	160.11	0.77211	160.14	0.82631	160.1	0.87615	160.07	0.91989	160.04	0.96368
	53.656	-13.2854			53.659	-6.85552			53.661	-2.49948			53.661	-5.17469			53.656	-8.95393			53.666	-11.1772		53.99	-16.3317		53.993	-14.8287		159.24	0.52432	162.3	0.57401	161.18	0.62297	161.1	0.67544	161.08	0.7264	161.11	0.7744	161.14	0.82853	161.1	0.87799	161.07	0.9219	161.04	0.96572
	53.823	-13.2853			53.826	-6.8554			53.828	-2.49942			53.828	-5.17459			53.822	-8.95387			53.832	-11.1773		54.157	-16.3316		54.159	-14.8286		160.24	0.52632	163.3	0.57618	162.17	0.62514	162.1	0.67677	162.08	0.72868	162.11	0.77676	162.13	0.83069	162.11	0.87987	162.07	0.9239	162.04	0.96807
	53.99	-13.2853			53.993	-6.85527			53.994	-2.49934			53.995	-5.17452			53.989	-8.9538			53.999	-11.1773		54.324	-16.3315		54.326	-14.8285		161.24	0.52821	164.31	0.57833	163.17	0.6273	163.09	0.67796	163.07	0.73122	163.11	0.77935	163.13	0.83295	163.1	0.88181	163.06	0.926	163.04	0.97048
	54.156	-13.2852			54.159	-6.85516			54.161	-2.49931			54.161	-5.17443			54.156	-8.95374			54.166	-11.1774		54.49	-16.3315		54.493	-14.8283		162.24	0.53014	165.31	0.58044	164.17	0.62959	164.09	0.67915	164.07	0.73376	164.11	0.78199	164.13	0.83521	164.1	0.8839	164.06	0.9281	164.04	0.97289
	54.323	-13.2852			54.326	-6.85506			54.328	-2.4992			54.328	-5.17432			54.322	-8.95368			54.332	-11.1773		54.657	-16.3313		54.659	-14.8282		163.23	0.53211	166.3	0.58255	165.17	0.63199	165.09	0.68071	165.08	0.73627	165.11	0.7846	165.13	0.83745	165.1	0.88611	165.06	0.93015	165.04	0.97528
	54.49	-13.2852			54.493	-6.85494			54.494	-2.49906			54.495	-5.17421			54.489	-8.95361			54.499	-11.1773		54.824	-16.3312		54.826	-14.8281		164.23	0.53416	167.3	0.58461	166.17	0.63403	166.09	0.6826	166.07	0.7386	166.11	0.78709	166.13	0.83943	166.1	0.88818	166.06	0.9322	166.04	0.97759
	54.656	-13.2852			54.659	-6.85486			54.661	-2.4989			54.661	-5.17411			54.656	-8.95353			54.666	-11.1774		54.99	-16.3311		54.992	-14.828		165.23	0.53616	168.3	0.58675	167.17	0.63548	167.09	0.68482	167.07	0.74075	167.1	0.78956	167.13	0.84133	167.09	0.89037	167.06	0.93418	167.04	0.97983
	54.823	-13.2852			54.826	-6.85478			54.828	-2.49868			54.828	-5.17405			54.822	-8.95342			54.832	-11.1775		55.157	-16.331		55.159	-14.8278		166.23	0.5381	169.29	0.58903	168.16	0.63651	168.08	0.68742	168.07	0.74297	168.1	0.79205	168.13	0.84324	168.09	0.89249	168.06	0.93621	168.03	0.9819
	54.99	-13.2851			54.993	-6.85469			54.994	-2.49852			54.995	-5.17399			54.989	-8.95333			54.999	-11.1776		55.324	-16.3308		55.326	-14.8277		167.23	0.53998	170.3	0.59131	169.16	0.63751	169.09	0.69031	169.06	0.74513	169.1	0.79467	169.12	0.84529	169.09	0.89476	169.06	0.93833	169.03	0.98416
	55.156	-13.2852			55.159	-6.85462			55.161	-2.49835			55.161	-5.17393			55.156	-8.95325			55.166	-11.1776		55.49	-16.3307		55.492	-14.8276		168.23	0.54192	171.3	0.59364	170.16	0.63852	170.08	0.69328	170.06	0.74735	170.1	0.79724	170.12	0.84737	170.1	0.89708	170.06	0.94066	170.03	0.98656
	55.323	-13.2852			55.326	-6.85457			55.328	-2.49817			55.328	-5.1739			55.322	-8.95317			55.332	-11.1776		55.657	-16.3305		55.659	-14.8274		169.23	0.54392	172.3	0.59579	171.16	0.63971	171.08	0.69622	171.06	0.74965	171.1	0.79985	171.12	0.84963	171.09	0.89952	171.05	0.94307	171.03	0.98888
	55.49	-13.2851			55.493	-6.85449			55.494	-2.49797			55.495	-5.17385			55.489	-8.9531			55.499	-11.1776		55.823	-16.3304		55.826	-14.8272		170.23	0.54606	173.3	0.59785	172.16	0.64103	172.08	0.69926	172.06	0.75191	172.1	0.80235	172.12	0.85182	172.09	0.90192	172.05	0.94561	172.03	0.99096
	55.656	-13.2849			55.659	-6.85439			55.661	-2.49788			55.661	-5.17376			55.656	-8.95304			55.666	-11.1777		55.99	-16.3303		55.992	-14.8271		171.23	0.54815	174.3	0.59971	173.15	0.64255	173.08	0.70219	173.06	0.75401	173.09	0.80459	173.12	0.85404	173.09	0.90429	173.05	0.94795	173.03	0.99308
	55.823	-13.2848			55.826	-6.85428			55.828	-2.49774			55.828	-5.17365			55.822	-8.95297			55.832	-11.1777		56.157	-16.3302		56.159	-14.827		172.22	0.54984	175.29	0.60161	174.16	0.64468	174.07	0.70506	174.06	0.75601	174.09	0.80675	174.12	0.85613	174.09	0.90663	174.05	0.95037	174.03	0.99518
	55.99	-13.2847			55.993	-6.85418			55.994	-2.49756			55.995	-5.17353			55.989	-8.95291			55.999	-11.1778		56.323	-16.3301		56.326	-14.8268		173.22	0.55108	176.29	0.60366	175.16	0.6473	175.07	0.70772	175.06	0.75796	175.09	0.80895	175.12	0.85841	175.09	0.9089	175.05	0.9528	175.02	0.99733
	56.156	-13.2846			56.159	-6.85408			56.161	-2.49737			56.161	-5.17345			56.156	-8.95285			56.166	-11.1779		56.49	-16.33		56.492	-14.8266		174.22	0.55199	177.29	0.60579	176.15	0.65056	176.07	0.71038	176.06	0.76013	176.09	0.81133	176.12	0.86084	176.08	0.91134	176.05	0.95524	176.03	0.99966
	56.323	-13.2845			56.326	-6.85397			56.328	-2.49734			56.328	-5.17336			56.322	-8.95279			56.332	-11.178		56.657	-16.3298		56.659	-14.8265		175.22	0.55284	178.29	0.608	177.15	0.65424	177.07	0.71305	177.05	0.76227	177.09	0.81378	177.11	0.86342	177.08	0.91388	177.04	0.9577	177.02	1.0021
	56.489	-13.2844			56.493	-6.85384			56.494	-2.49726			56.495	-5.17325			56.489	-8.95273			56.499	-11.1781		56.823	-16.3297		56.826	-14.8264		176.22	0.55397	179.29	0.61023	178.15	0.65809	178.07	0.71557	178.05	0.76451	178.08	0.81633	178.11	0.86606	178.08	0.91651	178.04	0.96021	178.02	1.0046
	56.656	-13.2843			56.659	-6.85368			56.661	-2.49712			56.661	-5.17312			56.656	-8.95266			56.666	-11.1781		56.99	-16.3295		56.992	-14.8262		177.22	0.5553	180.29	0.61224	179.15	0.66203	179.07	0.71791	179.05	0.76683	179.09	0.81873	179.11	0.86859	179.08	0.91903	179.04	0.96265	179.02	1.0069
	56.823	-13.2842			56.826	-6.85352			56.828	-2.49695			56.828	-5.17301			56.822	-8.95257			56.832	-11.1781		57.157	-16.3293		57.159	-14.8261		178.22	0.55693	181.29	0.61415	180.15	0.66564	180.07	0.72006	180.05	0.7692	180.08	0.82102	180.11	0.87097	180.08	0.92142	180.04	0.9649	180.02	1.0092
	56.989	-13.2842			56.993	-6.85335			56.994	-2.49685			56.995	-5.17289			56.989	-8.9525			56.999	-11.178		57.323	-16.3292		57.326	-14.826		179.22	0.55876	182.29	0.61577	181.14	0.66895	181.07	0.72215	181.05	0.77155	181.08	0.82319	181.11	0.8732	181.08	0.92372	181.04	0.96704	181.02	1.0115
	57.156	-13.2841			57.159	-6.85318			57.161	-2.49675			57.161	-5.17279			57.156	-8.95243			57.166	-11.178		57.49	-16.329		57.492	-14.8259		180.22	0.56114	183.29	0.61722	182.14	0.6721	182.06	0.72412	182.05	0.77394	182.08	0.8254	182.11	0.87557	182.08	0.9261	182.03	0.96937	182.01	1.0139
	57.323	-13.284			57.326	-6.85298			57.328	-2.49662			57.328	-5.17263			57.322	-8.95237			57.332	-11.178		57.657	-16.3289		57.659	-14.8258		181.21	0.56416	184.29	0.61857	183.14	0.67512	183.06	0.72615	183.04	0.77646	183.07	0.82773	183.1	0.87795	183.07	0.92858	183.03	0.97169	183.01	1.0165
	57.489	-13.284			57.493	-6.85281			57.494	-2.49646			57.495	-5.1725			57.489	-8.95228			57.499	-11.178		57.823	-16.3288		57.826	-14.8256		182.21	0.56772	185.29	0.62004	184.14	0.67809	184.06	0.72833	184.04	0.77897	184.08	0.83032	184.1	0.88051	184.07	0.93105	184.04	0.97428	184.01	1.0192
	57.656	-13.284			57.659	-6.85262			57.661	-2.49624			57.661	-5.17239			57.655	-8.9522			57.666	-11.1781		57.99	-16.3287		57.992	-14.8255		183.21	0.57159	186.28	0.62145	185.14	0.6808	185.06	0.7305	185.04	0.78148	185.07	0.83295	185.1	0.88309	185.07	0.93353	185.04	0.97681	185.01	1.022
	57.823	-13.284			57.826	-6.8524			57.828	-2.49605			57.828	-5.17229			57.822	-8.95212			57.832	-11.1781		58.157	-16.3286		58.159	-14.8254		184.21	0.57556	187.28	0.623	186.14	0.6834	186.06	0.7328	186.04	0.78399	186.07	0.83578	186.1	0.88586	186.07	0.93617	186.03	0.97938	186.01	1.0248
	57.989	-13.284			57.993	-6.85223			57.994	-2.49584			57.995	-5.17225			57.989	-8.95204			57.999	-11.1781		58.323	-16.3285		58.326	-14.8252		185.21	0.57949	188.28	0.62468	187.13	0.68589	187.06	0.73516	187.04	0.78656	187.07	0.83845	187.09	0.8885	187.07	0.93871	187.03	0.98184	187.01	1.0273
	58.156	-13.284			58.159	-6.85205			58.161	-2.49561			58.161	-5.17219			58.155	-8.95195			58.166	-11.1782		58.49	-16.3284		58.492	-14.8251		186.21	0.58332	189.28	0.62653	188.13	0.6882	188.06	0.73756	188.04	0.78933	188.07	0.84111	188.1	0.89121	188.07	0.94126	188.03	0.98412	188.01	1.0297
	58.323	-13.284			58.326	-6.8519			58.328	-2.49538			58.328	-5.17212			58.322	-8.95187			58.332	-11.1783		58.657	-16.3282		58.659	-14.8249		187.21	0.58682	190.28	0.62869	189.13	0.6903	189.05	0.74006	189.04	0.79209	189.07	0.84379	189.09	0.8938	189.06	0.94374	189.03	0.98641	189.01	1.032
	58.489	-13.2839			58.492	-6.85176			58.494	-2.49516			58.495	-5.17205			58.489	-8.95179			58.499	-11.1783		58.823	-16.3281		58.826	-14.8247		188.21	0.59013	191.28	0.63102	190.13	0.69256	190.05	0.74268	190.03	0.7951	190.07	0.84666	190.1	0.89654	190.06	0.94648	190.03	0.9888	190	1.0344
	58.656	-13.2839			58.659	-6.85163			58.661	-2.49498			58.661	-5.17203			58.655	-8.95172			58.666	-11.1784		58.99	-16.328		58.992	-14.8246		189.21	0.59323	192.28	0.63371	191.13	0.69497	191.05	0.74561	191.03	0.7984	191.07	0.84983	191.09	0.89941	191.06	0.94918	191.03	0.99128	191	1.0367
	58.823	-13.2839			58.826	-6.85146			58.828	-2.49485			58.828	-5.17195			58.822	-8.95166			58.833	-11.1784		59.157	-16.3278		59.159	-14.8244		190.2	0.59624	193.28	0.63723	192.13	0.69744	192.04	0.74857	192.03	0.80181	192.06	0.85309	192.09	0.90241	192.06	0.95211	192.02	0.99371	192	1.0389
	58.989	-13.2838			58.992	-6.85127			58.994	-2.49477			58.995	-5.17189			58.989	-8.95158			58.999	-11.1784		59.323	-16.3277		59.326	-14.8243		191.2	0.59912	194.28	0.64155	193.13	0.70002	193.05	0.75174	193.03	0.80532	193.06	0.85636	193.09	0.90548	193.06	0.95497	193.03	0.99604	193	1.0412
	59.156	-13.2838			59.159	-6.85109			59.161	-2.49467			59.161	-5.17184			59.155	-8.9515			59.166	-11.1785		59.49	-16.3276		59.492	-14.8242		192.2	0.60183	195.28	0.64649	194.13	0.70256	194.05	0.75507	194.03	0.80875	194.06	0.85951	194.09	0.90843	194.06	0.95768	194.02	0.99817	194	1.0432
	59.323	-13.2837			59.326	-6.85088			59.328	-2.49456			59.328	-5.17179			59.322	-8.95142			59.333	-11.1785		59.657	-16.3275		59.659	-14.8241		193.2	0.60452	196.28	0.65189	195.13	0.70526	195.05	0.75857	195.03	0.8122	195.06	0.86232	195.09	0.91119	195.06	0.96008	195.02	1.0003	195	1.0451
	59.489	-13.2837			59.492	-6.85065			59.494	-2.49442			59.495	-5.17175			59.489	-8.95135			59.499	-11.1785		59.823	-16.3273		59.826	-14.8239		194.2	0.60695	197.27	0.65757	196.12	0.70826	196.04	0.76205	196.02	0.81565	196.05	0.86514	196.08	0.91386	196.05	0.96236	196.02	1.0024	196	1.0468
	59.656	-13.2837			59.659	-6.85039			59.661	-2.49433			59.661	-5.17169			59.655	-8.95127			59.666	-11.1786		59.99	-16.3272		59.992	-14.8238		195.2	0.60945	198.28	0.66312	197.12	0.71156	197.04	0.76565	197.02	0.81911	197.06	0.86807	197.09	0.91628	197.05	0.96447	197.02	1.0046	196.99	1.0486
	59.823	-13.2837			59.826	-6.85013			59.828	-2.49419			59.828	-5.1716			59.822	-8.95118			59.833	-11.1788		60.157	-16.3271		60.159	-14.8236		196.2	0.61224	199.28	0.66847	198.12	0.71526	198.03	0.76918	198.02	0.82234	198.05	0.87116	198.09	0.91849	198.05	0.96669	198.01	1.0068	197.99	1.0505
	59.989	-13.2837			59.992	-6.84983			59.994	-2.494			59.995	-5.17151			59.989	-8.95109			59.999	-11.1789		60.323	-16.327		60.326	-14.8235		197.2	0.6154	200.27	0.67351	199.12	0.71907	199.03	0.77275	199.02	0.82542	199.05	0.87418	199.08	0.92041	199.05	0.9688	199.01	1.009	198.99	1.0524
	60.156	-13.2837			60.159	-6.84956			60.161	-2.49379			60.161	-5.1714			60.155	-8.951			60.166	-11.1789		60.49	-16.3268		60.492	-14.8233		198.19	0.61891	201.27	0.67847	200.12	0.72302	200.03	0.77614	200.02	0.82826	200.05	0.87688	200.08	0.92219	200.05	0.97067	200.01	1.0108	199.99	1.0543
	60.323	-13.2836			60.326	-6.84931			60.328	-2.49362			60.328	-5.1713			60.322	-8.95094			60.333	-11.1791		60.656	-16.3267		60.659	-14.8231		199.19	0.62271	202.27	0.68335	201.12	0.72686	201.03	0.77939	201.01	0.83085	201.05	0.87932	201.07	0.92379	201.05	0.97241	201.01	1.0124	200.99	1.056
	60.489	-13.2836			60.492	-6.84906			60.494	-2.4935			60.495	-5.1712			60.489	-8.95087			60.499	-11.1791		60.823	-16.3266		60.825	-14.8229		200.19	0.62636	203.27	0.68811	202.11	0.73046	202.03	0.7823	202.01	0.83312	202.04	0.88132	202.07	0.92522	202.04	0.97384	202.01	1.0138	201.99	1.0575
	60.656	-13.2835			60.659	-6.84878			60.661	-2.49338			60.661	-5.17107			60.655	-8.95079			60.666	-11.1792		60.99	-16.3265		60.992	-14.8227		201.19	0.63003	204.27	0.69229	203.11	0.7339	203.03	0.78494	203.01	0.83508	203.04	0.88304	203.07	0.92651	203.05	0.97518	203	1.0152	202.99	1.0591
	60.823	-13.2835			60.826	-6.84852			60.828	-2.49328			60.828	-5.17088			60.822	-8.95072			60.833	-11.1792		61.156	-16.3264		61.159	-14.8226		202.19	0.63356	205.26	0.69574	204.11	0.73704	204.03	0.7874	204.01	0.83692	204.04	0.88444	204.07	0.92774	204.04	0.97627	204.01	1.0166	203.98	1.0608
	60.989	-13.2835			60.992	-6.84829			60.994	-2.49325			60.994	-5.17072			60.989	-8.95063			60.999	-11.1792		61.323	-16.3262		61.325	-14.8224		203.19	0.63701	206.27	0.69871	205.11	0.74002	205.03	0.7897	205.01	0.83854	205.04	0.88584	205.07	0.92885	205.04	0.97748	205	1.0182	204.98	1.0625
	61.156	-13.2834			61.159	-6.84805			61.161	-2.49315			61.161	-5.17057			61.155	-8.95055			61.166	-11.1791		61.49	-16.3261		61.492	-14.8223		204.19	0.64043	207.27	0.70107	206.1	0.74271	206.02	0.79168	206.01	0.84	206.04	0.88715	206.07	0.92982	206.04	0.97861	206	1.0197	205.98	1.0642
	61.322	-13.2834			61.326	-6.84781			61.328	-2.49303			61.328	-5.17043			61.322	-8.95047			61.333	-11.1791		61.656	-16.3259		61.659	-14.8221		205.19	0.6436	208.26	0.70308	207.11	0.74499	207.02	0.79349	207	0.8412	207.04	0.88843	207.07	0.93088	207.03	0.97985	207	1.0211	206.98	1.0657
	61.489	-13.2834			61.492	-6.84757			61.494	-2.4929			61.494	-5.17025			61.489	-8.95035			61.499	-11.1791		61.823	-16.3257		61.825	-14.822		206.19	0.64651	209.26	0.70477	208.11	0.74682	208.02	0.79494	208	0.84221	208.04	0.88949	208.06	0.93202	208.03	0.98091	208	1.0223	207.97	1.0673
	61.656	-13.2833			61.659	-6.8473			61.661	-2.49274			61.661	-5.17009			61.655	-8.95026			61.666	-11.1791		61.99	-16.3256		61.992	-14.822		207.18	0.64891	210.26	0.70621	209.1	0.74809	209.02	0.79608	209	0.8429	209.03	0.89035	209.06	0.93314	209.03	0.98193	209	1.0234	208.98	1.0687
	61.822	-13.2833			61.826	-6.84703			61.828	-2.49262			61.828	-5.16993			61.822	-8.95017			61.833	-11.1791		62.156	-16.3254		62.159	-14.8219		208.18	0.65086	211.26	0.70732	210.1	0.74913	210.02	0.79696	210	0.84369	210.03	0.8913	210.06	0.93432	210.03	0.98296	210	1.0244	209.97	1.0701
	61.989	-13.2832			61.992	-6.84673			61.994	-2.49252			61.994	-5.16978			61.988	-8.95008			61.999	-11.1791		62.323	-16.3252		62.325	-14.8218		209.18	0.65253	212.26	0.7079	211.1	0.7498	211.02	0.7978	210.99	0.84439	211.03	0.89228	211.06	0.9355	211.03	0.98406	210.99	1.0256	210.97	1.0715
	62.156	-13.2831			62.159	-6.84642			62.161	-2.4924			62.161	-5.16966			62.155	-8.95002			62.166	-11.1791		62.49	-16.325		62.492	-14.8217		210.18	0.65383	213.26	0.70815	212.1	0.75038	212.01	0.79847	212	0.84513	212.03	0.89309	212.05	0.93674	212.03	0.98514	211.99	1.0271	211.97	1.073
	62.322	-13.2831			62.325	-6.84612			62.328	-2.49227			62.328	-5.16954			62.322	-8.94994			62.333	-11.1791		62.656	-16.3249		62.659	-14.8216		211.18	0.65502	214.26	0.70814	213.09	0.7509	213.01	0.79896	212.99	0.84566	213.03	0.89388	213.06	0.93788	213.03	0.98634	212.99	1.0287	212.97	1.0746
	62.489	-13.2831			62.492	-6.84584			62.494	-2.49213			62.494	-5.1694			62.488	-8.94986			62.499	-11.1791		62.823	-16.3247		62.825	-14.8215		212.17	0.65603	215.25	0.70816	214.09	0.7513	214.01	0.79935	213.99	0.84605	214.02	0.89447	214.06	0.93897	214.03	0.9876	213.99	1.0303	213.96	1.0763
	62.656	-13.2831			62.659	-6.84549			62.661	-2.49197			62.661	-5.16926			62.655	-8.94978			62.666	-11.1791		62.99	-16.3246		62.992	-14.8214		213.17	0.65663	216.25	0.70811	215.09	0.7516	215	0.79962	214.99	0.84644	215.01	0.89506	215.05	0.94033	215.02	0.98891	214.99	1.032	214.96	1.078
	62.822	-13.283			62.825	-6.84517			62.827	-2.49181			62.828	-5.16913			62.822	-8.94972			62.833	-11.1791		63.156	-16.3245		63.159	-14.8213		214.18	0.657	217.26	0.70803	216.09	0.75178	216	0.79983	215.99	0.84702	216.01	0.8957	216.05	0.94155	216.02	0.99038	215.99	1.0336	215.96	1.0798
	62.989	-13.283			62.992	-6.84485			62.994	-2.49167			62.994	-5.16898			62.988	-8.94963			62.999	-11.1791		63.323	-16.3243		63.325	-14.8212		215.17	0.65721	218.26	0.70794	217.09	0.75191	217	0.80002	216.98	0.84769	217.01	0.89642	217.05	0.94282	217.02	0.99196	216.99	1.0352	216.96	1.0814
	63.156	-13.283			63.159	-6.84452			63.161	-2.49158			63.161	-5.16885			63.155	-8.94956			63.166	-11.1792		63.49	-16.3242		63.492	-14.8211		216.17	0.6574	219.25	0.70778	218.09	0.75192	218	0.8002	217.98	0.8486	218.01	0.89719	218.04	0.94414	218.02	0.99353	217.99	1.0367	217.96	1.083
	63.322	-13.2829			63.325	-6.84421			63.327	-2.49147			63.328	-5.16877			63.322	-8.94949			63.333	-11.1792		63.656	-16.3242		63.659	-14.821		217.17	0.65769	220.25	0.70742	219.08	0.75214	219	0.80064	218.98	0.84962	219.01	0.89818	219.04	0.94561	219.01	0.99517	218.98	1.0384	218.96	1.0846
	63.489	-13.2829			63.492	-6.84391			63.494	-2.49134			63.494	-5.16868			63.488	-8.94942			63.499	-11.1793		63.823	-16.3241		63.825	-14.8209		218.17	0.65804	221.25	0.70708	220.08	0.75273	219.99	0.80129	219.98	0.85067	220.01	0.8994	220.04	0.94718	220.01	0.99694	219.98	1.0401	219.96	1.0861
	63.656	-13.2828			63.659	-6.8436			63.661	-2.49125			63.661	-5.16858			63.655	-8.94932			63.666	-11.1794		63.99	-16.324		63.992	-14.8208		219.16	0.65831	222.25	0.70699	221.08	0.75355	221	0.80212	220.98	0.85176	221.01	0.9008	221.04	0.94887	221.01	0.99866	220.98	1.0419	220.96	1.0878
	63.822	-13.2828			63.825	-6.84328			63.827	-2.49108			63.828	-5.1685			63.822	-8.94924			63.833	-11.1795		64.156	-16.3239		64.159	-14.8207		220.16	0.65867	223.25	0.70725	222.08	0.75451	221.99	0.80305	221.97	0.85292	222	0.90241	222.04	0.95046	222.01	1.0002	221.98	1.0437	221.95	1.0896
	63.989	-13.2827			63.992	-6.84298			63.994	-2.49089			63.994	-5.16843			63.988	-8.94917			63.999	-11.1796		64.323	-16.3238		64.325	-14.8206		221.16	0.65898	224.25	0.70771	223.08	0.75551	222.99	0.80419	222.97	0.85429	223	0.90398	223.03	0.95212	223.01	1.0018	222.97	1.0454	222.95	1.0911
	64.156	-13.2826			64.159	-6.84268			64.161	-2.49071			64.161	-5.16836			64.155	-8.9491			64.166	-11.1797		64.49	-16.3237		64.492	-14.8204		222.16	0.65921	225.24	0.70825	224.07	0.75663	223.99	0.80542	223.97	0.85576	224	0.90572	224.03	0.95375	224.01	1.0034	223.97	1.047	223.95	1.0928
	64.322	-13.2825			64.325	-6.84237			64.327	-2.49051			64.328	-5.16826			64.322	-8.94901			64.333	-11.1797		64.656	-16.3235		64.659	-14.8203		223.16	0.65934	226.24	0.70895	225.07	0.7577	224.99	0.80686	224.97	0.85745	225	0.90759	225.03	0.95524	225	1.005	224.97	1.0485	224.95	1.0943
	64.489	-13.2824			64.492	-6.84207			64.494	-2.49039			64.494	-5.16812			64.488	-8.94892			64.499	-11.1797		64.823	-16.3234		64.825	-14.8201		224.16	0.65956	227.24	0.70984	226.07	0.75891	225.99	0.80849	225.97	0.85925	225.99	0.9095	226.03	0.95671	226	1.0064	225.97	1.0501	225.94	1.0958
	64.656	-13.2823			64.658	-6.84174			64.661	-2.49025			64.661	-5.16795			64.655	-8.94883			64.666	-11.1797		64.989	-16.3232		64.992	-14.82		225.15	0.65995	228.24	0.71093	227.07	0.76045	226.98	0.81039	226.96	0.86112	227	0.91128	227.03	0.95795	227	1.0076	226.97	1.0516	226.94	1.0973
	64.822	-13.2823			64.825	-6.84142			64.827	-2.49009			64.828	-5.16772			64.822	-8.94873			64.833	-11.1797		65.156	-16.3231		65.159	-14.8199		226.15	0.66065	229.24	0.71239	228.07	0.76219	227.98	0.81241	227.96	0.86283	228	0.91287	228.03	0.95928	228	1.0089	227.97	1.0533	227.94	1.0989
	64.989	-13.2821			64.992	-6.84109			64.994	-2.49001			64.994	-5.16755			64.988	-8.94862			64.999	-11.1798		65.323	-16.3229		65.325	-14.8199		227.15	0.66163	230.24	0.71392	229.06	0.76402	228.98	0.81439	228.96	0.86452	228.99	0.91427	229.02	0.96039	229	1.0101	228.96	1.0548	228.94	1.1007
	65.156	-13.2822			65.158	-6.84076			65.161	-2.48987			65.161	-5.16739			65.155	-8.94851			65.166	-11.1798		65.489	-16.3228		65.492	-14.8198		228.15	0.66299	231.23	0.71557	230.06	0.76591	229.98	0.81622	229.96	0.86585	229.99	0.91568	230.02	0.96142	230	1.0113	229.96	1.0563	229.94	1.1024
	65.322	-13.2822			65.325	-6.84045			65.327	-2.48969			65.328	-5.16726			65.322	-8.94841			65.333	-11.1799		65.656	-16.3227		65.659	-14.8197		229.15	0.66452	232.23	0.71737	231.06	0.76761	230.97	0.81803	230.96	0.86708	230.99	0.91694	231.02	0.96236	230.99	1.0125	230.96	1.0576	230.94	1.104
	65.489	-13.2822			65.492	-6.84012			65.494	-2.48951			65.494	-5.16711			65.488	-8.94831			65.499	-11.18		65.823	-16.3227		65.825	-14.8197		230.15	0.66607	233.23	0.71934	232.06	0.76915	231.97	0.81983	231.95	0.86827	231.98	0.91814	232.01	0.96339	231.99	1.014	231.96	1.0589	231.93	1.1056
	65.656	-13.2822			65.658	-6.83978			65.661	-2.48926			65.661	-5.16695			65.655	-8.94821			65.666	-11.18		65.989	-16.3226		65.992	-14.8196		231.14	0.66771	234.23	0.72136	233.06	0.77072	232.97	0.82163	232.95	0.86953	232.98	0.91916	233.01	0.96444	232.99	1.0153	232.96	1.0601	232.93	1.1072
	65.822	-13.2822			65.825	-6.83943			65.827	-2.48909			65.828	-5.1668			65.822	-8.94811			65.833	-11.1801		66.156	-16.3225		66.159	-14.8195		232.14	0.66956	235.23	0.72332	234.06	0.7723	233.97	0.8231	233.95	0.87061	233.98	0.91999	234.01	0.96556	233.99	1.0166	233.96	1.0615	233.93	1.1087
	65.989	-13.2821			65.992	-6.83908			65.994	-2.48898			65.994	-5.16663			65.988	-8.94801			65.999	-11.1802		66.323	-16.3224		66.325	-14.8194		233.14	0.67158	236.23	0.72529	235.05	0.77376	234.97	0.82425	234.95	0.87167	234.98	0.92079	235.01	0.96663	234.99	1.0178	234.95	1.063	234.93	1.1103
	66.155	-13.282			66.158	-6.83872			66.161	-2.48888			66.161	-5.16649			66.155	-8.9479			66.166	-11.1803		66.489	-16.3224		66.492	-14.8193		234.14	0.67361	NaN	NaN	236.05	0.77504	NaN	NaN	235.95	0.8727	235.97	0.92148	236.01	0.9679	235.99	1.0191	235.95	1.0647	235.93	1.1119
	66.322	-13.282			66.325	-6.83835			66.327	-2.48883			66.328	-5.16638			66.321	-8.9478			66.333	-11.1802		66.656	-16.3223		66.659	-14.8193
	66.489	-13.2819			66.492	-6.83799			66.494	-2.48872			66.494	-5.16626			66.488	-8.9477			66.499	-11.1802		66.823	-16.3222		66.825	-14.8192
	66.655	-13.2818			66.658	-6.83763			66.661	-2.48862			66.661	-5.16614			66.655	-8.94759			66.666	-11.1803		66.989	-16.322		66.992	-14.8192
	66.822	-13.2818			66.825	-6.83729			66.827	-2.48853			66.828	-5.16608			66.821	-8.94747			66.833	-11.1803		67.156	-16.3219		67.159	-14.8191
	66.989	-13.2817			66.992	-6.83699			66.994	-2.48842			66.994	-5.166			66.988	-8.94734			66.999	-11.1803		67.323	-16.3218		67.325	-14.8191
	67.155	-13.2816			67.158	-6.83672			67.161	-2.48828			67.161	-5.16592			67.155	-8.94722			67.166	-11.1802		67.489	-16.3217		67.492	-14.819
	67.322	-13.2816			67.325	-6.83642			67.327	-2.48813			67.328	-5.16583			67.321	-8.94711			67.333	-11.1802		67.656	-16.3216		67.658	-14.8189
	67.489	-13.2815			67.491	-6.83633			67.494	-2.48797			67.494	-5.16575			67.488	-8.94699			67.499	-11.1801		67.823	-16.3215		67.825	-14.8189
	67.655	-13.2814			67.658	-6.83616			67.661	-2.48772			67.661	-5.16569			67.655	-8.94687			67.666	-11.18		67.989	-16.3214		67.992	-14.8188
	67.822	-13.2813			67.825	-6.83598			67.827	-2.48752			67.828	-5.1656			67.821	-8.94676			67.833	-11.18		68.156	-16.3214		68.158	-14.8187
	67.989	-13.2813			67.991	-6.83581			67.994	-2.48736			67.994	-5.16552			67.988	-8.94667			67.999	-11.18		68.323	-16.3213		68.325	-14.8186
	68.155	-13.2813			68.158	-6.83568			68.161	-2.48721			68.161	-5.16542			68.155	-8.94658			68.166	-11.1799		68.489	-16.3212		68.492	-14.8186
	68.322	-13.2812			68.325	-6.83557			68.327	-2.48703			68.327	-5.16535			68.321	-8.94649			68.333	-11.18		68.656	-16.3211		68.658	-14.8185
	68.489	-13.2812			68.491	-6.83547			68.494	-2.48691			68.494	-5.16526			68.488	-8.94638			68.499	-11.18		68.823	-16.321		68.825	-14.8185
	68.655	-13.2812			68.658	-6.83534			68.661	-2.48681			68.661	-5.16515			68.655	-8.94628			68.666	-11.1801		68.989	-16.3209		68.992	-14.8185
	68.822	-13.2812			68.825	-6.83526			68.827	-2.4867			68.827	-5.16504			68.821	-8.94618			68.833	-11.1801		69.156	-16.3208		69.158	-14.8185
	68.989	-13.2811			68.991	-6.83516			68.994	-2.48665			68.994	-5.16494			68.988	-8.94607			68.999	-11.1802		69.323	-16.3208		69.325	-14.8185
	69.155	-13.2811			69.158	-6.83505			69.161	-2.48656			69.161	-5.16484			69.155	-8.94598			69.166	-11.1803		69.489	-16.3207		69.492	-14.8184
	69.322	-13.2809			69.325	-6.83493			69.327	-2.48646			69.327	-5.16475			69.321	-8.94589			69.333	-11.1803		69.656	-16.3206		69.658	-14.8184
	69.489	-13.2808			69.491	-6.83476			69.494	-2.48635			69.494	-5.16466			69.488	-8.9458			69.499	-11.1804		69.823	-16.3206		69.825	-14.8184
	69.655	-13.2807			69.658	-6.83461			69.661	-2.48612			69.661	-5.16454			69.654	-8.94573			69.666	-11.1804		69.989	-16.3206		69.992	-14.8183
	69.822	-13.2806			69.825	-6.83446			69.827	-2.48588			69.827	-5.16439			69.821	-8.94566			69.833	-11.1804		70.156	-16.3205		70.158	-14.8182
	69.989	-13.2805			69.991	-6.8343			69.994	-2.48566			69.994	-5.16425			69.988	-8.94559			69.999	-11.1804		70.322	-16.3205		70.325	-14.8181
	70.155	-13.2804			70.158	-6.83411			70.161	-2.48548			70.161	-5.16413			70.154	-8.94553			70.166	-11.1805		70.489	-16.3204		70.492	-14.818
	70.322	-13.2803			70.325	-6.83395			70.327	-2.48517			70.327	-5.164			70.321	-8.94545			70.333	-11.1805		70.656	-16.3203		70.658	-14.8179
	70.488	-13.2802			70.491	-6.83381			70.494	-2.48489			70.494	-5.16389			70.488	-8.94537			70.499	-11.1805		70.822	-16.3203		70.825	-14.8177
	70.655	-13.2802			70.658	-6.83367			70.66	-2.48463			70.661	-5.16376			70.654	-8.94527			70.666	-11.1805		70.989	-16.3203		70.992	-14.8177
	70.822	-13.2802			70.825	-6.83355			70.827	-2.48437			70.827	-5.16363			70.821	-8.94518			70.833	-11.1806		71.156	-16.3202		71.158	-14.8176
	70.988	-13.2803			70.991	-6.83343			70.994	-2.48415			70.994	-5.16357			70.988	-8.94509			70.999	-11.1806		71.322	-16.3202		71.325	-14.8175
	71.155	-13.2802			71.158	-6.83331			71.16	-2.48399			71.161	-5.16349			71.154	-8.94501			71.166	-11.1807		71.489	-16.3202		71.492	-14.8175
	71.322	-13.2803			71.325	-6.83318			71.327	-2.48389			71.327	-5.16341			71.321	-8.94495			71.333	-11.1807		71.656	-16.3202		71.658	-14.8174
	71.488	-13.2803			71.491	-6.83306			71.494	-2.48382			71.494	-5.16332			71.488	-8.94489			71.499	-11.1807		71.822	-16.3201		71.825	-14.8174
	71.655	-13.2803			71.658	-6.83295			71.66	-2.48383			71.661	-5.16326			71.654	-8.94487			71.666	-11.1808		71.989	-16.32		71.992	-14.8173
	71.822	-13.2802			71.825	-6.83284			71.827	-2.48376			71.827	-5.16321			71.821	-8.94482			71.833	-11.1809		72.156	-16.32		72.158	-14.8173
	71.988	-13.2802			71.991	-6.83273			71.994	-2.48368			71.994	-5.16317			71.988	-8.94478			71.999	-11.181		72.322	-16.32		72.325	-14.8172
	72.155	-13.2801			72.158	-6.83263			72.16	-2.48357			72.161	-5.16314			72.154	-8.94474			72.166	-11.1811		72.489	-16.32		72.492	-14.8171
	72.322	-13.28			72.325	-6.83252			72.327	-2.48341			72.327	-5.16315			72.321	-8.94473			72.333	-11.1811		72.656	-16.3199		72.658	-14.817
	72.488	-13.2799			72.491	-6.8324			72.494	-2.48324			72.494	-5.1631			72.488	-8.94471			72.499	-11.1811		72.822	-16.3199		72.825	-14.817
	72.655	-13.2798			72.658	-6.83226			72.66	-2.4831			72.661	-5.16301			72.654	-8.94468			72.666	-11.1812		72.989	-16.3199		72.992	-14.8169
	72.822	-13.2798			72.824	-6.83212			72.827	-2.48298			72.827	-5.1629			72.821	-8.94466			72.833	-11.1812		73.156	-16.3199		73.158	-14.8169
	72.988	-13.2797			72.991	-6.83198			72.994	-2.48285			72.994	-5.16272			72.988	-8.94462			72.999	-11.1811		73.322	-16.32		73.325	-14.8168
	73.155	-13.2796			73.158	-6.83186			73.16	-2.48275			73.161	-5.16255			73.154	-8.94458			73.166	-11.1811		73.489	-16.32		73.492	-14.8168
	73.322	-13.2795			73.324	-6.83174			73.327	-2.4827			73.327	-5.16239			73.321	-8.94454			73.333	-11.1811		73.656	-16.3201		73.658	-14.8168
	73.488	-13.2794			73.491	-6.83162			73.494	-2.48265			73.494	-5.16226			73.488	-8.94449			73.499	-11.1811		73.822	-16.3201		73.825	-14.8167
	73.655	-13.2793			73.658	-6.8315			73.66	-2.4826			73.661	-5.16212			73.654	-8.94444			73.666	-11.1812		73.989	-16.3202		73.992	-14.8167
	73.822	-13.2792			73.824	-6.83138			73.827	-2.48255			73.827	-5.16201			73.821	-8.9444			73.833	-11.1812		74.156	-16.3202		74.158	-14.8166
	73.988	-13.2791			73.991	-6.83127			73.994	-2.48252			73.994	-5.16189			73.988	-8.94436			73.999	-11.1813		74.322	-16.3201		74.325	-14.8166
	74.155	-13.279			74.158	-6.83117			74.16	-2.48244			74.161	-5.1618			74.154	-8.94432			74.166	-11.1813		74.489	-16.32		74.492	-14.8166
	74.322	-13.2789			74.324	-6.83108			74.327	-2.48225			74.327	-5.16176			74.321	-8.94431			74.333	-11.1813		74.656	-16.32		74.658	-14.8166
	74.488	-13.2788			74.491	-6.83098			74.494	-2.48212			74.494	-5.16166			74.488	-8.94428			74.499	-11.1813		74.822	-16.3199		74.825	-14.8166
	74.655	-13.2787			74.658	-6.83089			74.66	-2.48198			74.661	-5.16157			74.654	-8.94425			74.666	-11.1814		74.989	-16.3198		74.992	-14.8166
	74.821	-13.2786			74.824	-6.83081			74.827	-2.48185			74.827	-5.16148			74.821	-8.94423			74.833	-11.1813		75.156	-16.3197		75.158	-14.8165
	74.988	-13.2785			74.991	-6.83074			74.994	-2.48173			74.994	-5.16136			74.987	-8.94422			74.999	-11.1813		75.322	-16.3197		75.325	-14.8165
	75.155	-13.2784			75.158	-6.83067			75.16	-2.48159			75.161	-5.16126			75.154	-8.94422			75.166	-11.1814		75.489	-16.3196		75.492	-14.8164
	75.321	-13.2784			75.324	-6.83058			75.327	-2.48139			75.327	-5.16117			75.321	-8.94421			75.333	-11.1814		75.656	-16.3196		75.658	-14.8164
	75.488	-13.2783			75.491	-6.8305			75.494	-2.4812			75.494	-5.16108			75.487	-8.94421			75.499	-11.1814		75.822	-16.3195		75.825	-14.8164
	75.655	-13.2782			75.658	-6.8304			75.66	-2.48101			75.661	-5.16104			75.654	-8.94425			75.666	-11.1815		75.989	-16.3194		75.992	-14.8163
	75.821	-13.2781			75.824	-6.8303			75.827	-2.4808			75.827	-5.16098			75.821	-8.94428			75.833	-11.1816		76.156	-16.3194		76.158	-14.8163
	75.988	-13.2781			75.991	-6.83021			75.994	-2.48062			75.994	-5.16091			75.987	-8.94429			75.999	-11.1817		76.322	-16.3193		76.325	-14.8162
	76.155	-13.278			76.158	-6.83012			76.16	-2.48046			76.16	-5.16083			76.154	-8.9443			76.166	-11.1817		76.489	-16.3193		76.491	-14.8162
	76.321	-13.2779			76.324	-6.83002			76.327	-2.48029			76.327	-5.16078			76.321	-8.9443			76.333	-11.1818		76.656	-16.3193		76.658	-14.8162
	76.488	-13.2779			76.491	-6.82993			76.494	-2.48021			76.494	-5.16071			76.487	-8.9443			76.499	-11.1818		76.822	-16.3193		76.825	-14.8162
	76.655	-13.2779			76.658	-6.82984			76.66	-2.48011			76.66	-5.16063			76.654	-8.94429			76.666	-11.1819		76.989	-16.3193		76.991	-14.8161
	76.821	-13.2778			76.824	-6.82973			76.827	-2.48001			76.827	-5.16055			76.821	-8.94429			76.833	-11.1819		77.156	-16.3193		77.158	-14.816
	76.988	-13.2778			76.991	-6.82959			76.994	-2.47989			76.994	-5.16048			76.987	-8.94427			76.999	-11.1819		77.322	-16.3194		77.325	-14.816
	77.155	-13.2777			77.158	-6.82943			77.16	-2.47979			77.16	-5.16039			77.154	-8.94427			77.166	-11.1819		77.489	-16.3194		77.491	-14.8159
	77.321	-13.2776			77.324	-6.82926			77.327	-2.47969			77.327	-5.16027			77.321	-8.94426			77.333	-11.1819		77.656	-16.3193		77.658	-14.8159
	77.488	-13.2775			77.491	-6.82907			77.494	-2.47957			77.494	-5.16015			77.487	-8.94425			77.499	-11.1819		77.822	-16.3193		77.825	-14.8159
	77.655	-13.2774			77.658	-6.8289			77.66	-2.47944			77.66	-5.16002			77.654	-8.94427			77.666	-11.1819		77.989	-16.3192		77.991	-14.8159
	77.821	-13.2773			77.824	-6.82875			77.827	-2.47923			77.827	-5.15992			77.821	-8.94428			77.833	-11.1819		78.156	-16.3192		78.158	-14.8159
	77.988	-13.2772			77.991	-6.82862			77.994	-2.47907			77.994	-5.15983			77.987	-8.9443			77.999	-11.1818		78.322	-16.3191		78.325	-14.8159
	78.155	-13.2771			78.157	-6.82853			78.16	-2.47894			78.16	-5.15975			78.154	-8.94432			78.166	-11.1818		78.489	-16.319		78.491	-14.8158
	78.321	-13.277			78.324	-6.82843			78.327	-2.47883			78.327	-5.15971			78.321	-8.94437			78.333	-11.1818		78.655	-16.319		78.658	-14.8158
	78.488	-13.2769			78.491	-6.82835			78.494	-2.47874			78.494	-5.15965			78.487	-8.9444			78.499	-11.1818		78.822	-16.3189		78.825	-14.8157
	78.655	-13.2769			78.657	-6.82828			78.66	-2.47864			78.66	-5.15957			78.654	-8.94442			78.666	-11.1818		78.989	-16.3189		78.991	-14.8156
	78.821	-13.2769			78.824	-6.82821			78.827	-2.4785			78.827	-5.1595			78.821	-8.94444			78.833	-11.1818		79.155	-16.3188		79.158	-14.8155
	78.988	-13.2769			78.991	-6.8281			78.993	-2.47838			78.994	-5.15944			78.987	-8.94446			78.999	-11.1818		79.322	-16.3188		79.325	-14.8155
	79.154	-13.2768			79.157	-6.82798			79.16	-2.47832			79.16	-5.15935			79.154	-8.94448			79.166	-11.1818		79.489	-16.3187		79.491	-14.8154
	79.321	-13.2768			79.324	-6.82787			79.327	-2.47823			79.327	-5.15925			79.321	-8.94449			79.333	-11.1818		79.655	-16.3187		79.658	-14.8153
	79.488	-13.2767			79.491	-6.82777			79.493	-2.47814			79.494	-5.15916			79.487	-8.9445			79.499	-11.1818		79.822	-16.3187		79.825	-14.8152
	79.654	-13.2767			79.657	-6.82769			79.66	-2.47805			79.66	-5.15902			79.654	-8.94449			79.666	-11.1818		79.989	-16.3187		79.991	-14.8151
	79.821	-13.2766			79.824	-6.82764			79.827	-2.47794			79.827	-5.15891			79.821	-8.94448			79.833	-11.1817		80.155	-16.3187		80.158	-14.815
	79.988	-13.2764			79.991	-6.8276			79.993	-2.47781			79.994	-5.15879			79.987	-8.94447			79.999	-11.1817		80.322	-16.3187		80.325	-14.8149
	80.154	-13.2763			80.157	-6.82762			80.16	-2.47767			80.16	-5.15867			80.154	-8.94447			80.166	-11.1817		80.489	-16.3187		80.491	-14.8149
	80.321	-13.2762			80.324	-6.82758			80.327	-2.4775			80.327	-5.15856			80.321	-8.94447			80.333	-11.1817		80.655	-16.3187		80.658	-14.8148
	80.488	-13.276			80.491	-6.82749			80.493	-2.47726			80.494	-5.15847			80.487	-8.94449			80.499	-11.1817		80.822	-16.3187		80.825	-14.8147
	80.654	-13.2759			80.657	-6.82739			80.66	-2.47707			80.66	-5.1584			80.654	-8.94452			80.666	-11.1818		80.989	-16.3186		80.991	-14.8147
	80.821	-13.2758			80.824	-6.82728			80.827	-2.47687			80.827	-5.15831			80.821	-8.94454			80.833	-11.1818		81.155	-16.3185		81.158	-14.8147
	80.988	-13.2757			80.991	-6.82704			80.993	-2.47664			80.994	-5.15823			80.987	-8.94462			80.999	-11.1818		81.322	-16.3184		81.325	-14.8146
	81.154	-13.2757			81.157	-6.82687			81.16	-2.47644			81.16	-5.15815			81.154	-8.94466			81.166	-11.1819		81.489	-16.3184		81.491	-14.8145
	81.321	-13.2756			81.324	-6.82672			81.327	-2.47629			81.327	-5.1581			81.321	-8.94469			81.333	-11.1819		81.655	-16.3183		81.658	-14.8144
	81.488	-13.2756			81.491	-6.82658			81.493	-2.47615			81.494	-5.15808			81.487	-8.94473			81.499	-11.1819		81.822	-16.3183		81.825	-14.8143
	81.654	-13.2756			81.657	-6.82642			81.66	-2.47601			81.66	-5.15805			81.654	-8.94474			81.666	-11.1819		81.989	-16.3182		81.991	-14.8142
	81.821	-13.2755			81.824	-6.82627			81.827	-2.47592			81.827	-5.15804			81.821	-8.94476			81.833	-11.1818		82.155	-16.3181		82.158	-14.8142
	81.988	-13.2755			81.991	-6.82615			81.993	-2.47583			81.994	-5.15801			81.987	-8.94478			81.999	-11.1818		82.322	-16.3181		82.325	-14.8141
	82.154	-13.2754			82.157	-6.82606			82.16	-2.47571			82.16	-5.15798			82.154	-8.9448			82.166	-11.1817		82.489	-16.318		82.491	-14.8139
	82.321	-13.2754			82.324	-6.826			82.327	-2.47557			82.327	-5.15795			82.321	-8.94477			82.333	-11.1817		82.655	-16.318		82.658	-14.8138
	82.488	-13.2753			82.491	-6.82591			82.493	-2.47533			82.494	-5.15794			82.487	-8.94476			82.499	-11.1817		82.822	-16.318		82.825	-14.8137
	82.654	-13.2753			82.657	-6.82578			82.66	-2.47515			82.66	-5.15793			82.654	-8.94475			82.666	-11.1817		82.989	-16.318		82.991	-14.8135
	82.821	-13.2752			82.824	-6.82564			82.827	-2.47501			82.827	-5.15791			82.821	-8.94475			82.833	-11.1817		83.155	-16.318		83.158	-14.8134
	82.988	-13.2752			82.991	-6.82553			82.993	-2.47486			82.994	-5.15787			82.987	-8.94474			82.999	-11.1817		83.322	-16.318		83.325	-14.8133
	83.154	-13.2751			83.157	-6.8254			83.16	-2.47464			83.16	-5.15781			83.154	-8.94475			83.166	-11.1817		83.489	-16.318		83.491	-14.8132
	83.321	-13.2751			83.324	-6.82528			83.327	-2.47447			83.327	-5.15775			83.321	-8.94477			83.333	-11.1817		83.655	-16.3179		83.658	-14.8132
	83.487	-13.275			83.491	-6.82517			83.493	-2.47435			83.494	-5.15769			83.487	-8.94479			83.499	-11.1816		83.822	-16.3179		83.825	-14.8131
	83.654	-13.275			83.657	-6.82506			83.66	-2.47423			83.66	-5.15767			83.654	-8.94483			83.666	-11.1816		83.989	-16.3178		83.991	-14.8131
	83.821	-13.2749			83.824	-6.82495			83.827	-2.47408			83.827	-5.15763			83.821	-8.94485			83.833	-11.1816		84.155	-16.3177		84.158	-14.813
	83.987	-13.2748			83.99	-6.82483			83.993	-2.47391			83.994	-5.15761			83.987	-8.94487			83.999	-11.1815		84.322	-16.3176		84.324	-14.813
	84.154	-13.2747			84.157	-6.82472			84.16	-2.47377			84.16	-5.15758			84.154	-8.94488			84.166	-11.1814		84.489	-16.3175		84.491	-14.813
	84.321	-13.2746			84.324	-6.82461			84.327	-2.4737			84.327	-5.15755			84.321	-8.94489			84.333	-11.1814		84.655	-16.3174		84.658	-14.8129
	84.487	-13.2745			84.49	-6.82449			84.493	-2.47366			84.494	-5.15759			84.487	-8.94491			84.499	-11.1813		84.822	-16.3173		84.824	-14.8128
	84.654	-13.2744			84.657	-6.82436			84.66	-2.47363			84.66	-5.15761			84.654	-8.94491			84.666	-11.1812		84.989	-16.3172		84.991	-14.8127
	84.821	-13.2743			84.824	-6.82423			84.827	-2.47357			84.827	-5.1576			84.821	-8.94491			84.833	-11.1812		85.155	-16.317		85.158	-14.8126
	84.987	-13.2742			84.99	-6.8241			84.993	-2.4735			84.994	-5.1576			84.987	-8.94493			84.999	-11.1812		85.322	-16.3169		85.324	-14.8125
	85.154	-13.2742			85.157	-6.82398			85.16	-2.47351			85.16	-5.1576			85.154	-8.94494			85.166	-11.1812		85.488	-16.3168		85.491	-14.8124
	85.321	-13.2741			85.324	-6.82385			85.327	-2.4735			85.327	-5.15759			85.321	-8.94495			85.333	-11.1812		85.655	-16.3167		85.658	-14.8122
	85.487	-13.274			85.49	-6.82373			85.493	-2.47343			85.494	-5.15758			85.487	-8.94496			85.499	-11.1813		85.822	-16.3167		85.824	-14.8121
	85.654	-13.2739			85.657	-6.82364			85.66	-2.47333			85.66	-5.15757			85.654	-8.94498			85.666	-11.1814		85.988	-16.3166		85.991	-14.812
	85.821	-13.2738			85.824	-6.82357			85.827	-2.47319			85.827	-5.15754			85.821	-8.94499			85.833	-11.1814		86.155	-16.3166		86.158	-14.8119
	85.987	-13.2737			85.99	-6.82348			85.993	-2.47307			85.994	-5.15753			85.987	-8.94502			85.999	-11.1814		86.322	-16.3166		86.324	-14.8119
	86.154	-13.2735			86.157	-6.82338			86.16	-2.47292			86.16	-5.1575			86.154	-8.94504			86.166	-11.1814		86.488	-16.3165		86.491	-14.8118
	86.321	-13.2734			86.324	-6.82332			86.327	-2.47277			86.327	-5.15748			86.321	-8.94502			86.333	-11.1814		86.655	-16.3165		86.658	-14.8117
	86.487	-13.2733			86.49	-6.82325			86.493	-2.47265			86.493	-5.15751			86.487	-8.94501			86.499	-11.1814		86.822	-16.3164		86.824	-14.8117
	86.654	-13.2732			86.657	-6.82316			86.66	-2.47255			86.66	-5.15752			86.654	-8.94499			86.666	-11.1813		86.988	-16.3164		86.991	-14.8116
	86.821	-13.2731			86.824	-6.82307			86.827	-2.47243			86.827	-5.15753			86.82	-8.94497			86.833	-11.1813		87.155	-16.3163		87.158	-14.8115
	86.987	-13.2731			86.99	-6.82294			86.993	-2.47229			86.993	-5.15754			86.987	-8.94492			86.999	-11.1812		87.322	-16.3162		87.324	-14.8114
	87.154	-13.273			87.157	-6.82282			87.16	-2.47218			87.16	-5.15764			87.154	-8.9449			87.166	-11.1812		87.488	-16.3161		87.491	-14.8113
	87.32	-13.2729			87.324	-6.82269			87.326	-2.47204			87.327	-5.1577			87.32	-8.94488			87.333	-11.1812		87.655	-16.316		87.658	-14.8112
	87.487	-13.2728			87.49	-6.82254			87.493	-2.47189			87.493	-5.15776			87.487	-8.94485			87.499	-11.1812		87.822	-16.3159		87.824	-14.8111
	87.654	-13.2726			87.657	-6.82232			87.66	-2.47174			87.66	-5.15783			87.654	-8.94485			87.666	-11.1812		87.988	-16.3158		87.991	-14.811
	87.82	-13.2726			87.824	-6.82214			87.826	-2.47152			87.827	-5.15787			87.82	-8.94485			87.833	-11.1812		88.155	-16.3157		88.158	-14.8109
	87.987	-13.2725			87.99	-6.82198			87.993	-2.47133			87.993	-5.15788			87.987	-8.94486			87.999	-11.1812		88.322	-16.3156		88.324	-14.8108
	88.154	-13.2724			88.157	-6.82182			88.16	-2.47113			88.16	-5.15786			88.154	-8.94488			88.166	-11.1812		88.488	-16.3155		88.491	-14.8107
	88.32	-13.2723			88.324	-6.82163			88.326	-2.47093			88.327	-5.15786			88.32	-8.9449			88.333	-11.1812		88.655	-16.3154		88.658	-14.8106
	88.487	-13.2723			88.49	-6.82146			88.493	-2.47066			88.493	-5.15776			88.487	-8.94491			88.499	-11.1811		88.822	-16.3153		88.824	-14.8105
	88.654	-13.2724			88.657	-6.82131			88.66	-2.47041			88.66	-5.15775			88.654	-8.94491			88.666	-11.1811		88.988	-16.3152		88.991	-14.8104
	88.82	-13.2722			88.823	-6.82117			88.826	-2.47017			88.827	-5.15776			88.82	-8.9449			88.833	-11.181		89.155	-16.3151		89.158	-14.8103
	88.987	-13.2722			88.99	-6.82103			88.993	-2.46995			88.993	-5.15777			88.987	-8.94485			88.999	-11.1809		89.322	-16.315		89.324	-14.8102
	89.154	-13.2721			89.157	-6.82088			89.16	-2.46978			89.16	-5.15781			89.154	-8.94481			89.166	-11.1809		89.488	-16.3149		89.491	-14.8101
	89.32	-13.272			89.323	-6.82071			89.326	-2.46965			89.327	-5.15781			89.32	-8.94477			89.333	-11.1808		89.655	-16.3149		89.658	-14.81
	89.487	-13.2719			89.49	-6.82053			89.493	-2.46952			89.493	-5.15781			89.487	-8.94475			89.499	-11.1808		89.822	-16.3148		89.824	-14.81
	89.654	-13.2718			89.657	-6.82034			89.66	-2.46941			89.66	-5.15781			89.654	-8.94471			89.666	-11.1808		89.988	-16.3148		89.991	-14.8099
	89.82	-13.2717			89.823	-6.82019			89.826	-2.46944			89.827	-5.1578			89.82	-8.94468			89.833	-11.1808		90.155	-16.3147		90.158	-14.8098
	89.987	-13.2716			89.99	-6.82003			89.993	-2.46936			89.993	-5.1578			89.987	-8.94463			89.999	-11.1808		90.322	-16.3147		90.324	-14.8098
	90.154	-13.2715			90.157	-6.81989			90.16	-2.46923			90.16	-5.15781			90.154	-8.94459			90.166	-11.1809		90.488	-16.3146		90.491	-14.8097
	90.32	-13.2715			90.323	-6.81976			90.326	-2.46913			90.327	-5.15783			90.32	-8.94456			90.333	-11.1809		90.655	-16.3145		90.658	-14.8097
	90.487	-13.2714			90.49	-6.81963			90.493	-2.46895			90.493	-5.15784			90.487	-8.94453			90.499	-11.1809		90.822	-16.3145		90.824	-14.8097
	90.654	-13.2714			90.657	-6.81947			90.66	-2.46881			90.66	-5.15788			90.654	-8.9445			90.666	-11.1809		90.988	-16.3144		90.991	-14.8097
	90.82	-13.2714			90.823	-6.81929			90.826	-2.46869			90.827	-5.15789			90.82	-8.94446			90.833	-11.181		91.155	-16.3143		91.158	-14.8097
	90.987	-13.2714			90.99	-6.81911			90.993	-2.46855			90.993	-5.15786			90.987	-8.94441			90.999	-11.1811		91.321	-16.3142		91.324	-14.8096
	91.153	-13.2713			91.157	-6.81896			91.16	-2.46841			91.16	-5.15782			91.154	-8.94436			91.166	-11.1811		91.488	-16.3141		91.491	-14.8096
	91.32	-13.2713			91.323	-6.8188			91.326	-2.46826			91.327	-5.15776			91.32	-8.94431			91.333	-11.1812		91.655	-16.3141		91.657	-14.8095
	91.487	-13.2712			91.49	-6.81862			91.493	-2.46812			91.493	-5.15771			91.487	-8.94426			91.499	-11.1813		91.821	-16.314		91.824	-14.8094
	91.653	-13.2711			91.657	-6.81843			91.66	-2.46797			91.66	-5.15769			91.654	-8.94422			91.666	-11.1813		91.988	-16.3139		91.991	-14.8094
	91.82	-13.2711			91.823	-6.81823			91.826	-2.46782			91.827	-5.15767			91.82	-8.9442			91.833	-11.1814		92.155	-16.3138		92.157	-14.8093
	91.987	-13.2711			91.99	-6.81799			91.993	-2.46768			91.993	-5.15766			91.987	-8.94419			91.999	-11.1814		92.321	-16.3137		92.324	-14.8092
	92.153	-13.271			92.157	-6.81774			92.16	-2.46758			92.16	-5.15765			92.154	-8.94418			92.166	-11.1815		92.488	-16.3136		92.491	-14.8091
	92.32	-13.271			92.323	-6.81741			92.326	-2.4675			92.327	-5.15767			92.32	-8.9442			92.333	-11.1815		92.655	-16.3136		92.657	-14.809
	92.487	-13.2709			92.49	-6.81711			92.493	-2.46743			92.493	-5.15769			92.487	-8.9442			92.499	-11.1815		92.821	-16.3135		92.824	-14.8089
	92.653	-13.271			92.656	-6.8168			92.66	-2.46731			92.66	-5.1577			92.654	-8.94421			92.666	-11.1815		92.988	-16.3134		92.991	-14.8088
	92.82	-13.2708			92.823	-6.81649			92.826	-2.46718			92.827	-5.1577			92.82	-8.94423			92.833	-11.1816		93.155	-16.3133		93.157	-14.8087
	92.987	-13.2706			92.99	-6.81612			92.993	-2.46706			92.993	-5.1577			92.987	-8.94422			92.999	-11.1816		93.321	-16.3133		93.324	-14.8087
	93.153	-13.2705			93.156	-6.81578			93.16	-2.46694			93.16	-5.15769			93.154	-8.94422			93.166	-11.1817		93.488	-16.3132		93.491	-14.8086
	93.32	-13.2704			93.323	-6.81545			93.326	-2.46681			93.327	-5.15771			93.32	-8.94422			93.333	-11.1817		93.655	-16.3131		93.657	-14.8086
	93.487	-13.2703			93.49	-6.81513			93.493	-2.46668			93.493	-5.15772			93.487	-8.94422			93.499	-11.1817		93.821	-16.313		93.824	-14.8086
	93.653	-13.2702			93.656	-6.81483			93.66	-2.46656			93.66	-5.15772			93.654	-8.94422			93.666	-11.1818		93.988	-16.3129		93.991	-14.8085
	93.82	-13.2701			93.823	-6.81449			93.826	-2.46648			93.827	-5.15773			93.82	-8.94422			93.833	-11.1818		94.155	-16.3128		94.157	-14.8085
	93.987	-13.27			93.99	-6.81412			93.993	-2.46642			93.993	-5.15779			93.987	-8.94421			93.999	-11.1819		94.321	-16.3127		94.324	-14.8084
	94.153	-13.27			94.156	-6.81374			94.16	-2.46634			94.16	-5.15783			94.154	-8.94419			94.166	-11.182		94.488	-16.3125		94.491	-14.8083
	94.32	-13.2699			94.323	-6.81335			94.326	-2.46623			94.327	-5.15788			94.32	-8.94414			94.333	-11.1821		94.655	-16.3124		94.657	-14.8082
	94.487	-13.2699			94.49	-6.81296			94.493	-2.4661			94.493	-5.15795			94.487	-8.94409			94.499	-11.1822		94.821	-16.3122		94.824	-14.8081
	94.653	-13.2699			94.656	-6.81256			94.66	-2.46594			94.66	-5.15801			94.653	-8.94404			94.666	-11.1824		94.988	-16.3121		94.991	-14.808
	94.82	-13.2698			94.823	-6.81214			94.826	-2.46576			94.827	-5.15801			94.82	-8.944			94.833	-11.1825		95.155	-16.3119		95.157	-14.8079
	94.986	-13.2697			94.989	-6.81166			94.993	-2.46557			94.993	-5.15802			94.987	-8.94395			94.999	-11.1826		95.321	-16.3118		95.324	-14.8079
	95.153	-13.2697			95.156	-6.81117			95.159	-2.46533			95.16	-5.15802			95.153	-8.94388			95.166	-11.1827		95.488	-16.3117		95.491	-14.8078
	95.32	-13.2696			95.323	-6.81068			95.326	-2.46516			95.327	-5.15794			95.32	-8.94382			95.333	-11.1827		95.655	-16.3116		95.657	-14.8077
	95.486	-13.2696			95.489	-6.81019			95.493	-2.465			95.493	-5.15788			95.487	-8.94377			95.499	-11.1827		95.821	-16.3115		95.824	-14.8076
	95.653	-13.2695			95.656	-6.80959			95.659	-2.46484			95.66	-5.1578			95.653	-8.94373			95.666	-11.1828		95.988	-16.3114		95.991	-14.8076
	95.82	-13.2695			95.823	-6.80899			95.826	-2.46476			95.827	-5.15768			95.82	-8.94369			95.833	-11.1829		96.154	-16.3114		96.157	-14.8075
	95.986	-13.2694			95.989	-6.80838			95.993	-2.46467			95.993	-5.15754			95.987	-8.94366			95.999	-11.183		96.321	-16.3113		96.324	-14.8074
	96.153	-13.2694			96.156	-6.80778			96.159	-2.46458			96.16	-5.15745			96.153	-8.94363			96.166	-11.183		96.488	-16.3112		96.491	-14.8072
	96.32	-13.2693			96.323	-6.80692			96.326	-2.46449			96.327	-5.15738			96.32	-8.94361			96.333	-11.1832		96.654	-16.311		96.657	-14.8071
	96.486	-13.2693			96.489	-6.80614			96.493	-2.46445			96.493	-5.15731			96.487	-8.94359			96.499	-11.1833		96.821	-16.3109		96.824	-14.8069
	96.653	-13.2692			96.656	-6.80535			96.659	-2.46439			96.66	-5.15727			96.653	-8.94356			96.666	-11.1835		96.988	-16.3109		96.991	-14.8068
	96.82	-13.2691			96.822	-6.80452			96.826	-2.46426			96.827	-5.15723			96.82	-8.94353			96.833	-11.1836		97.154	-16.3108		97.157	-14.8066
	96.986	-13.2691			96.989	-6.80358			96.993	-2.46413			96.993	-5.15721			96.987	-8.9435			96.999	-11.1837		97.321	-16.3107		97.324	-14.8064
	97.153	-13.269			97.156	-6.80265			97.159	-2.46403			97.16	-5.1572			97.153	-8.94348			97.166	-11.1839		97.488	-16.3107		97.491	-14.8063
	97.32	-13.269			97.322	-6.80169			97.326	-2.46394			97.327	-5.15719			97.32	-8.94346			97.333	-11.184		97.654	-16.3106		97.657	-14.8062
	97.486	-13.2689			97.489	-6.8006			97.493	-2.46386			97.493	-5.1572			97.487	-8.94344			97.499	-11.1841		97.821	-16.3105		97.824	-14.8061
	97.653	-13.2689			97.655	-6.79939			97.659	-2.46376			97.66	-5.15718			97.653	-8.94342			97.666	-11.1842		97.988	-16.3104		97.991	-14.8061
	97.82	-13.2688			97.822	-6.79822			97.826	-2.46365			97.827	-5.15715			97.82	-8.9434			97.833	-11.1843		98.154	-16.3102		98.157	-14.8061
	97.986	-13.2688			97.989	-6.79704			97.993	-2.46353			97.993	-5.15711			97.987	-8.94337			97.999	-11.1843		98.321	-16.3101		98.324	-14.806
	98.153	-13.2688			98.155	-6.79584			98.159	-2.46338			98.16	-5.15704			98.153	-8.94333			98.166	-11.1844		98.488	-16.31		98.49	-14.806
	98.32	-13.2688			98.322	-6.79448			98.326	-2.4632			98.327	-5.15697			98.32	-8.94329			98.333	-11.1845		98.654	-16.3099		98.657	-14.806
	98.486	-13.2687			98.488	-6.79315			98.493	-2.46303			98.493	-5.15691			98.487	-8.94322			98.499	-11.1847		98.821	-16.3098		98.824	-14.8059
	98.653	-13.2687			98.655	-6.7918			98.659	-2.46286			98.66	-5.15685			98.653	-8.94315			98.666	-11.1848		98.988	-16.3098		98.99	-14.8059
	98.82	-13.2687			98.822	-6.79041			98.826	-2.46271			98.827	-5.15675			98.82	-8.94309			98.833	-11.185		99.154	-16.3097		99.157	-14.8059
	98.986	-13.2687			98.988	-6.7889			98.993	-2.46257			98.993	-5.15666			98.987	-8.94304			98.999	-11.1851		99.321	-16.3095		99.324	-14.8058
	99.153	-13.2686			99.155	-6.78738			99.159	-2.46243			99.16	-5.15658			99.153	-8.94298			99.166	-11.1852		99.488	-16.3094		99.49	-14.8058
	99.32	-13.2686			99.321	-6.78586			99.326	-2.46234			99.327	-5.15649			99.32	-8.94293			99.333	-11.1853		99.654	-16.3093		99.657	-14.8057
	99.486	-13.2685			99.488	-6.78432			99.493	-2.46221			99.493	-5.15642			99.487	-8.94287			99.499	-11.1855		99.821	-16.3092		99.824	-14.8056
	99.653	-13.2684			99.654	-6.7827			99.659	-2.46206			99.66	-5.15637			99.653	-8.94282			99.666	-11.1856		99.988	-16.3091		99.99	-14.8055
	99.819	-13.2683			99.821	-6.78115			99.826	-2.46191			99.827	-5.15631			99.82	-8.9428			99.833	-11.1858		100.154	-16.309		100.157	-14.8055
	99.986	-13.2682			99.988	-6.77964			99.993	-2.46172			99.993	-5.15626			99.986	-8.94278			99.999	-11.186		100.321	-16.3088		100.324	-14.8055
	100.153	-13.2681			100.154	-6.77815			100.159	-2.46157			100.16	-5.15626			100.153	-8.94276			100.166	-11.1861		100.488	-16.3087		100.49	-14.8054
	100.319	-13.2681			100.321	-6.77669			100.326	-2.46146			100.327	-5.15623			100.32	-8.94275			100.333	-11.1862		100.654	-16.3086		100.657	-14.8053
	100.486	-13.268			100.487	-6.77538			100.493	-2.46135			100.493	-5.15618			100.486	-8.94276			100.499	-11.1864		100.821	-16.3085		100.824	-14.8052
	100.653	-13.268			100.654	-6.77405			100.659	-2.46123			100.66	-5.15614			100.653	-8.94276			100.666	-11.1865		100.987	-16.3085		100.99	-14.8051
	100.819	-13.268			100.82	-6.77275			100.826	-2.46108			100.827	-5.15608			100.82	-8.94274			100.833	-11.1866		101.154	-16.3084		101.157	-14.805
	100.986	-13.268			100.987	-6.77147			100.993	-2.46093			100.993	-5.15602			100.986	-8.94272			100.999	-11.1866		101.321	-16.3083		101.324	-14.8049
	101.153	-13.2679			101.154	-6.77037			101.159	-2.46078			101.16	-5.15594			101.153	-8.94267			101.166	-11.1867		101.487	-16.3082		101.49	-14.8048
	101.319	-13.2678			101.32	-6.76921			101.326	-2.46055			101.327	-5.15587			101.32	-8.94262			101.333	-11.1868		101.654	-16.3081		101.657	-14.8047
	101.486	-13.2677			101.487	-6.76812			101.493	-2.46035			101.493	-5.15573			101.486	-8.94258			101.499	-11.1868		101.821	-16.3079		101.824	-14.8047
	101.653	-13.2676			101.653	-6.76702			101.659	-2.46017			101.66	-5.15561			101.653	-8.94254			101.666	-11.1869		101.987	-16.3078		101.99	-14.8046
	101.819	-13.2676			101.82	-6.76638			101.826	-2.45999			101.826	-5.15549			101.82	-8.94247			101.833	-11.187		102.154	-16.3076		102.157	-14.8045
	101.986	-13.2675			101.987	-6.76568			101.993	-2.45984			101.993	-5.15538			101.986	-8.94242			101.999	-11.1871		102.321	-16.3075		102.324	-14.8044
	102.153	-13.2676			102.153	-6.76506			102.159	-2.45971			102.16	-5.15523			102.153	-8.94236			102.166	-11.1872		102.487	-16.3074		102.49	-14.8043
	102.319	-13.2676			102.32	-6.76443			102.326	-2.45957			102.326	-5.15514			102.32	-8.9423			102.333	-11.1873		102.654	-16.3072		102.657	-14.8042
	102.486	-13.2675			102.487	-6.76399			102.493	-2.45944			102.493	-5.15506			102.486	-8.94224			102.499	-11.1874		102.821	-16.3072		102.824	-14.8041
	102.653	-13.2675			102.653	-6.76349			102.659	-2.45937			102.66	-5.15498			102.653	-8.94219			102.666	-11.1875		102.987	-16.3071		102.99	-14.804
	102.819	-13.2675			102.82	-6.76311			102.826	-2.45927			102.826	-5.15495			102.82	-8.94215			102.833	-11.1876		103.154	-16.3071		103.157	-14.8039
	102.986	-13.2675			102.986	-6.76285			102.992	-2.45911			102.993	-5.1549			102.986	-8.94211			102.999	-11.1876		103.321	-16.307		103.324	-14.8039
	103.153	-13.2675			103.153	-6.7627			103.159	-2.45891			103.16	-5.15484			103.153	-8.94207			103.166	-11.1877		103.487	-16.3069		103.49	-14.8038
	103.319	-13.2675			103.32	-6.76253			103.326	-2.45866			103.326	-5.15478			103.32	-8.94203			103.333	-11.1878		103.654	-16.3068		103.657	-14.8037
	103.486	-13.2675			103.486	-6.7624			103.492	-2.45844			103.493	-5.15473			103.486	-8.94199			103.499	-11.1879		103.821	-16.3067		103.824	-14.8037
	103.653	-13.2675			103.653	-6.76225			103.659	-2.45826			103.66	-5.15466			103.653	-8.94195			103.666	-11.1881		103.987	-16.3066		103.99	-14.8036
	103.819	-13.2675			103.82	-6.76226			103.826	-2.45809			103.826	-5.15459			103.82	-8.9419			103.833	-11.1882		104.154	-16.3065		104.157	-14.8036
	103.986	-13.2675			103.986	-6.76236			103.992	-2.45792			103.993	-5.15452			103.986	-8.94186			103.999	-11.1883		104.321	-16.3064		104.324	-14.8035
	104.152	-13.2675			104.153	-6.76272			104.159	-2.45778			104.16	-5.15446			104.153	-8.94183			104.166	-11.1884		104.487	-16.3063		104.49	-14.8035
	104.319	-13.2675			104.32	-6.76306			104.326	-2.45766			104.326	-5.15439			104.32	-8.9418			104.333	-11.1885		104.654	-16.3062		104.657	-14.8035
	104.486	-13.2674			104.486	-6.7636			104.492	-2.45759			104.493	-5.15432			104.486	-8.94177			104.5	-11.1886		104.821	-16.3061		104.824	-14.8034
	104.652	-13.2674			104.653	-6.76407			104.659	-2.45761			104.66	-5.15426			104.653	-8.94174			104.666	-11.1887		104.987	-16.306		104.99	-14.8033
	104.819	-13.2674			104.82	-6.76468			104.826	-2.45759			104.826	-5.1542			104.82	-8.94172			104.833	-11.1889		105.154	-16.3059		105.157	-14.8032
	104.986	-13.2673			104.987	-6.7654			104.992	-2.45754			104.993	-5.15411			104.986	-8.94169			105	-11.189		105.321	-16.3058		105.324	-14.8031
	105.152	-13.2673			105.153	-6.7662			105.159	-2.45746			105.16	-5.15405			105.153	-8.94165			105.166	-11.1891		105.487	-16.3058		105.49	-14.803
	105.319	-13.2673			105.32	-6.76693			105.326	-2.4574			105.326	-5.15402			105.32	-8.94162			105.333	-11.1893		105.654	-16.3057		105.657	-14.8029
	105.486	-13.2673			105.487	-6.7677			105.492	-2.45735			105.493	-5.15394			105.486	-8.94158			105.5	-11.1895		105.82	-16.3056		105.823	-14.8027
	105.652	-13.2673			105.653	-6.76849			105.659	-2.45729			105.66	-5.1539			105.653	-8.94155			105.666	-11.1896		105.987	-16.3055		105.99	-14.8027
	105.819	-13.2673			105.82	-6.76933			105.826	-2.45722			105.826	-5.15386			105.82	-8.94149			105.833	-11.1897		106.154	-16.3054		106.157	-14.8026
	105.986	-13.2673			105.987	-6.77017			105.992	-2.45713			105.993	-5.15381			105.986	-8.94145			106	-11.1898		106.32	-16.3053		106.323	-14.8026
	106.152	-13.2673			106.154	-6.77103			106.159	-2.45699			106.16	-5.15376			106.153	-8.9414			106.166	-11.1898		106.487	-16.3052		106.49	-14.8025
	106.319	-13.2673			106.32	-6.77191			106.326	-2.45682			106.326	-5.15373			106.319	-8.94137			106.333	-11.1899		106.654	-16.3051		106.657	-14.8025
	106.486	-13.2673			106.487	-6.77283			106.492	-2.45665			106.493	-5.15367			106.486	-8.94133			106.5	-11.19		106.82	-16.305		106.823	-14.8025
	106.652	-13.2673			106.654	-6.77373			106.659	-2.45647			106.66	-5.1536			106.653	-8.94129			106.666	-11.19		106.987	-16.3048		106.99	-14.8024
	106.819	-13.2673			106.82	-6.77464			106.826	-2.45632			106.826	-5.15352			106.819	-8.94125			106.833	-11.1901		107.154	-16.3047		107.157	-14.8023
	106.986	-13.2673			106.987	-6.77557			106.992	-2.45618			106.993	-5.15344			106.986	-8.94121			107	-11.1902		107.32	-16.3046		107.323	-14.8023
	107.152	-13.2673			107.154	-6.77649			107.159	-2.45604			107.16	-5.15335			107.153	-8.94119			107.166	-11.1902		107.487	-16.3045		107.49	-14.8022
	107.319	-13.2672			107.321	-6.77742			107.326	-2.45588			107.326	-5.15324			107.319	-8.94116			107.333	-11.1903		107.654	-16.3044		107.657	-14.8022
	107.486	-13.2672			107.487	-6.77834			107.492	-2.45571			107.493	-5.15311			107.486	-8.94113			107.5	-11.1904		107.82	-16.3043		107.823	-14.8022
	107.652	-13.2672			107.654	-6.77925			107.659	-2.45556			107.66	-5.15301			107.653	-8.94111			107.666	-11.1904		107.987	-16.3042		107.99	-14.8022
	107.819	-13.2672			107.821	-6.78016			107.826	-2.45541			107.826	-5.1529			107.819	-8.94109			107.833	-11.1905		108.154	-16.3041		108.157	-14.8021
	107.986	-13.2671			107.987	-6.78107			107.992	-2.45523			107.993	-5.15277			107.986	-8.94106			108	-11.1905		108.32	-16.304		108.323	-14.8021
	108.152	-13.2671			108.154	-6.78195			108.159	-2.4551			108.16	-5.15266			108.153	-8.94105			108.166	-11.1906		108.487	-16.304		108.49	-14.802
	108.319	-13.267			108.321	-6.78284			108.326	-2.45501			108.326	-5.15257			108.319	-8.94103			108.333	-11.1906		108.654	-16.3039		108.657	-14.8019
	108.486	-13.267			108.488	-6.78369			108.492	-2.45492			108.493	-5.15246			108.486	-8.94099			108.5	-11.1907		108.82	-16.3038		108.823	-14.8018
	108.652	-13.267			108.654	-6.78453			108.659	-2.45492			108.66	-5.15234			108.653	-8.94096			108.666	-11.1908		108.987	-16.3036		108.99	-14.8017
	108.819	-13.267			108.821	-6.78534			108.826	-2.45484			108.826	-5.15225			108.819	-8.94093			108.833	-11.1909		109.154	-16.3035		109.157	-14.8016
	108.986	-13.267			108.988	-6.78611			108.992	-2.45472			108.993	-5.15215			108.986	-8.94091			109	-11.191		109.32	-16.3034		109.323	-14.8015
	109.152	-13.267			109.154	-6.78682			109.159	-2.45459			109.16	-5.15205			109.153	-8.94087			109.166	-11.1911		109.487	-16.3032		109.49	-14.8015
	109.319	-13.267			109.321	-6.78756			109.326	-2.45442			109.326	-5.15193			109.319	-8.94085			109.333	-11.1912		109.654	-16.3031		109.657	-14.8014
	109.485	-13.2669			109.488	-6.78829			109.492	-2.45427			109.493	-5.1518			109.486	-8.94082			109.5	-11.1913		109.82	-16.303		109.823	-14.8013
	109.652	-13.2669			109.654	-6.789			109.659	-2.45415			109.66	-5.15166			109.653	-8.94081			109.666	-11.1913		109.987	-16.3029		109.99	-14.8011
	109.819	-13.2669			109.821	-6.78966			109.826	-2.45404			109.826	-5.15154			109.819	-8.94079			109.833	-11.1913		110.153	-16.3028		110.157	-14.801
	109.985	-13.2668			109.988	-6.79031			109.992	-2.45388			109.993	-5.15146			109.986	-8.94076			110	-11.1913		110.32	-16.3026		110.323	-14.8008
	110.152	-13.2668			110.155	-6.79094			110.159	-2.45374			110.159	-5.1514			110.153	-8.94074			110.166	-11.1913		110.487	-16.3025		110.49	-14.8007
	110.319	-13.2668			110.321	-6.79156			110.326	-2.45357			110.326	-5.15135			110.319	-8.94072			110.333	-11.1913		110.653	-16.3024		110.657	-14.8006
	110.485	-13.2668			110.488	-6.79206			110.492	-2.45337			110.493	-5.15127			110.486	-8.94068			110.5	-11.1913		110.82	-16.3023		110.823	-14.8005
	110.652	-13.2668			110.655	-6.79258			110.659	-2.45315			110.659	-5.1512			110.653	-8.94064			110.666	-11.1914		110.987	-16.3021		110.99	-14.8004
	110.819	-13.2668			110.821	-6.79308			110.825	-2.45292			110.826	-5.15116			110.819	-8.9406			110.833	-11.1915		111.153	-16.302		111.157	-14.8002
	110.985	-13.2668			110.988	-6.79356			110.992	-2.45271			110.993	-5.15108			110.986	-8.94056			111	-11.1916		111.32	-16.3019		111.323	-14.8001
	111.152	-13.2668			111.155	-6.79394			111.159	-2.45254			111.159	-5.15096			111.153	-8.94052			111.166	-11.1917		111.487	-16.3018		111.49	-14.8
	111.319	-13.2668			111.321	-6.79437			111.325	-2.45241			111.326	-5.15082			111.319	-8.9405			111.333	-11.1918		111.653	-16.3017		111.657	-14.7998
	111.485	-13.2668			111.488	-6.7948			111.492	-2.45232			111.493	-5.15069			111.486	-8.94047			111.5	-11.1919		111.82	-16.3016		111.823	-14.7997
	111.652	-13.2667			111.655	-6.79522			111.659	-2.45216			111.659	-5.15059			111.653	-8.94044			111.666	-11.192		111.987	-16.3015		111.99	-14.7996
	111.819	-13.2667			111.821	-6.79564			111.825	-2.452			111.826	-5.15049			111.819	-8.94043			111.833	-11.192		112.153	-16.3014		112.157	-14.7996
	111.985	-13.2667			111.988	-6.79605			111.992	-2.45185			111.993	-5.15041			111.986	-8.9404			112	-11.192		112.32	-16.3013		112.323	-14.7995
	112.152	-13.2667			112.155	-6.79646			112.159	-2.45172			112.159	-5.15032			112.153	-8.94037			112.166	-11.192		112.487	-16.3011		112.49	-14.7994
	112.319	-13.2667			112.321	-6.79684			112.325	-2.45158			112.326	-5.15027			112.319	-8.94034			112.333	-11.192		112.653	-16.301		112.656	-14.7993
	112.485	-13.2667			112.488	-6.79718			112.492	-2.45143			112.493	-5.1502			112.486	-8.9403			112.5	-11.192		112.82	-16.3009		112.823	-14.7992
	112.652	-13.2667			112.655	-6.79753			112.659	-2.45127			112.659	-5.15014			112.652	-8.94026			112.666	-11.1921		112.987	-16.3008		112.99	-14.7991
	112.819	-13.2667			112.822	-6.79786			112.825	-2.45123			112.826	-5.15009			112.819	-8.94022			112.833	-11.1921		113.153	-16.3007		113.156	-14.799
	112.985	-13.2667			112.988	-6.79819			112.992	-2.45119			112.993	-5.15004			112.986	-8.94018			113	-11.1922		113.32	-16.3006		113.323	-14.799
	113.152	-13.2667			113.155	-6.79845			113.159	-2.45112			113.159	-5.15			113.152	-8.94015			113.166	-11.1923		113.487	-16.3005		113.49	-14.7989
	113.319	-13.2668			113.322	-6.79873			113.325	-2.45107			113.326	-5.14993			113.319	-8.94012			113.333	-11.1924		113.653	-16.3004		113.656	-14.7988
	113.485	-13.2668			113.488	-6.799			113.492	-2.45109			113.493	-5.14984			113.486	-8.94009			113.5	-11.1925		113.82	-16.3003		113.823	-14.7987
	113.652	-13.267			113.655	-6.79927			113.659	-2.45105			113.659	-5.14977			113.652	-8.94005			113.666	-11.1925		113.987	-16.3002		113.99	-14.7987
	113.819	-13.2672			113.822	-6.79948			113.825	-2.45098			113.826	-5.14971			113.819	-8.94004			113.833	-11.1926		114.153	-16.3001		114.156	-14.7986
	113.985	-13.2674			113.988	-6.79968			113.992	-2.4509			113.993	-5.14965			113.986	-8.94002			114	-11.1927		114.32	-16.3		114.323	-14.7985
	114.152	-13.2676			114.155	-6.79987			114.159	-2.45072			114.159	-5.14957			114.152	-8.93999			114.166	-11.1927		114.486	-16.2998		114.49	-14.7984
	114.319	-13.2678			114.322	-6.80006			114.325	-2.45056			114.326	-5.14948			114.319	-8.93997			114.333	-11.1928		114.653	-16.2997		114.656	-14.7984
	114.485	-13.268			114.488	-6.80024			114.492	-2.45038			114.493	-5.14937			114.486	-8.93994			114.5	-11.1929		114.82	-16.2996		114.823	-14.7982
	114.652	-13.2682			114.655	-6.80044			114.659	-2.45018			114.659	-5.14927			114.652	-8.93989			114.666	-11.1929		114.986	-16.2995		114.99	-14.7981
	114.819	-13.2683			114.822	-6.80064			114.825	-2.44993			114.826	-5.14919			114.819	-8.93983			114.833	-11.1929		115.153	-16.2994		115.156	-14.798
	114.985	-13.2684			114.988	-6.80083			114.992	-2.44973			114.993	-5.14905			114.986	-8.93978			115	-11.1929		115.32	-16.2993		115.323	-14.7979
	115.152	-13.2685			115.155	-6.80106			115.159	-2.44957			115.159	-5.14891			115.152	-8.93972			115.166	-11.1929		115.486	-16.2992		115.49	-14.7979
	115.319	-13.2686			115.322	-6.80126			115.325	-2.44943			115.326	-5.14877			115.319	-8.93966			115.333	-11.193		115.653	-16.2991		115.656	-14.7978
	115.485	-13.2687			115.488	-6.80144			115.492	-2.44932			115.493	-5.14865			115.486	-8.9396			115.5	-11.193		115.82	-16.299		115.823	-14.7977
	115.652	-13.2688			115.655	-6.8016			115.659	-2.4492			115.659	-5.14851			115.652	-8.93954			115.666	-11.193		115.986	-16.2989		115.99	-14.7976
	115.819	-13.2688			115.822	-6.80168			115.825	-2.4491			115.826	-5.14839			115.819	-8.93949			115.833	-11.1931		116.153	-16.2987		116.156	-14.7975
	115.985	-13.2688			115.988	-6.80179			115.992	-2.44903			115.993	-5.14827			115.986	-8.93945			116	-11.1931		116.32	-16.2986		116.323	-14.7975
	116.152	-13.2689			116.155	-6.8019			116.159	-2.44897			116.159	-5.14814			116.152	-8.93943			116.166	-11.1932		116.486	-16.2985		116.49	-14.7975
	116.319	-13.2689			116.322	-6.802			116.325	-2.44887			116.326	-5.14809			116.319	-8.93941			116.333	-11.1933		116.653	-16.2984		116.656	-14.7974
	116.485	-13.2689			116.488	-6.80203			116.492	-2.44876			116.493	-5.148			116.486	-8.93938			116.5	-11.1934		116.82	-16.2983		116.823	-14.7973
	116.652	-13.2689			116.655	-6.80208			116.659	-2.44866			116.659	-5.14788			116.652	-8.93934			116.666	-11.1935		116.986	-16.2982		116.99	-14.7972
	116.819	-13.269			116.822	-6.80215			116.825	-2.44857			116.826	-5.14776			116.819	-8.9393			116.833	-11.1935		117.153	-16.2981		117.156	-14.7971
	116.985	-13.269			116.988	-6.80225			116.992	-2.44847			116.993	-5.14768			116.986	-8.93926			117	-11.1935		117.32	-16.298		117.323	-14.797
	117.152	-13.2691			117.155	-6.80233			117.159	-2.44836			117.159	-5.14761			117.152	-8.93921			117.166	-11.1936		117.486	-16.2979		117.49	-14.7969
	117.319	-13.2692			117.322	-6.80241			117.325	-2.44826			117.326	-5.14753			117.319	-8.93917			117.333	-11.1936		117.653	-16.2978		117.656	-14.7967
	117.485	-13.2693			117.488	-6.80247			117.492	-2.44816			117.493	-5.14742			117.486	-8.93915			117.5	-11.1936		117.82	-16.2976		117.823	-14.7966
	117.652	-13.2693			117.655	-6.80253			117.659	-2.44807			117.659	-5.14737			117.652	-8.93911			117.666	-11.1936		117.986	-16.2975		117.99	-14.7965
	117.818	-13.2694			117.822	-6.80259			117.825	-2.44799			117.826	-5.1473			117.819	-8.9391			117.833	-11.1936		118.153	-16.2974		118.156	-14.7963
	117.985	-13.2694			117.988	-6.80265			117.992	-2.44791			117.992	-5.14719			117.986	-8.93907			118	-11.1936		118.32	-16.2973		118.323	-14.7963
	118.152	-13.2695			118.155	-6.8027			118.159	-2.44781			118.159	-5.14706			118.152	-8.93904			118.166	-11.1936		118.486	-16.2971		118.49	-14.7962
	118.318	-13.2694			118.322	-6.80275			118.325	-2.44773			118.326	-5.14694			118.319	-8.93901			118.333	-11.1936		118.653	-16.297		118.656	-14.7961
	118.485	-13.2695			118.488	-6.80276			118.492	-2.44764			118.492	-5.14683			118.485	-8.93897			118.5	-11.1936		118.819	-16.297		118.823	-14.7961
	118.652	-13.2695			118.655	-6.80278			118.659	-2.44756			118.659	-5.14672			118.652	-8.93892			118.666	-11.1937		118.986	-16.2969		118.99	-14.796
	118.818	-13.2695			118.822	-6.80281			118.825	-2.44748			118.826	-5.1466			118.819	-8.93888			118.833	-11.1937		119.153	-16.2968		119.156	-14.796
	118.985	-13.2696			118.988	-6.80284			118.992	-2.44738			118.992	-5.1464			118.985	-8.93884			119	-11.1937		119.319	-16.2967		119.323	-14.7959
	119.152	-13.2696			119.155	-6.80284			119.158	-2.44728			119.159	-5.14616			119.152	-8.9388			119.166	-11.1937		119.486	-16.2966		119.489	-14.7959
	119.318	-13.2697			119.322	-6.80286			119.325	-2.44717			119.326	-5.14591			119.319	-8.93874			119.333	-11.1938		119.653	-16.2965		119.656	-14.7958
	119.485	-13.2697			119.488	-6.80287			119.492	-2.44706			119.492	-5.14567			119.485	-8.93869			119.5	-11.1938		119.819	-16.2964		119.823	-14.7957
	119.652	-13.2697			119.655	-6.80289			119.658	-2.44694			119.659	-5.14542			119.652	-8.93864			119.666	-11.1937		119.986	-16.2963		119.989	-14.7957
	119.818	-13.2698			119.822	-6.80289			119.825	-2.44685			119.826	-5.1451			119.819	-8.9386			119.833	-11.1937		120.153	-16.2962		120.156	-14.7956
	119.985	-13.2698			119.988	-6.80289			119.992	-2.44677			119.992	-5.14478			119.985	-8.93856			120	-11.1937		120.319	-16.296		120.323	-14.7956
	120.152	-13.2698			120.155	-6.80288			120.158	-2.4467			120.159	-5.14478			120.152	-8.93853			120.166	-11.1937		120.486	-16.2959		120.489	-14.7955
	120.318	-13.2698			120.322	-6.80285			120.325	-2.44663			120.326	-5.14468			120.319	-8.9385			120.333	-11.1938		120.653	-16.2958		120.656	-14.7954
	120.485	-13.2698			120.488	-6.80282			120.492	-2.44658			120.492	-5.14448			120.485	-8.93846			120.5	-11.1938		120.819	-16.2957		120.823	-14.7954
	120.652	-13.2699			120.655	-6.80279			120.658	-2.4465			120.659	-5.14426			120.652	-8.93843			120.666	-11.1939		120.986	-16.2956		120.989	-14.7953
	120.818	-13.2699			120.822	-6.80275			120.825	-2.44642			120.826	-5.14404			120.819	-8.93839			120.833	-11.1941		121.153	-16.2955		121.156	-14.7953
	120.985	-13.27			120.988	-6.8027			120.992	-2.44632			120.992	-5.14383			120.985	-8.93834			121	-11.1942		121.319	-16.2954		121.323	-14.7952
	121.152	-13.2701			121.155	-6.80266			121.158	-2.44621			121.159	-5.14351			121.152	-8.93829			121.166	-11.1943		121.486	-16.2953		121.489	-14.7951
	121.318	-13.2701			121.322	-6.80263			121.325	-2.44613			121.326	-5.14324			121.319	-8.93823			121.333	-11.1944		121.653	-16.2952		121.656	-14.795
	121.485	-13.2702			121.488	-6.80259			121.492	-2.446			121.492	-5.14297			121.485	-8.93819			121.5	-11.1945		121.819	-16.2951		121.823	-14.7948
	121.652	-13.2703			121.655	-6.80255			121.658	-2.44589			121.659	-5.1427			121.652	-8.93814			121.666	-11.1945		121.986	-16.295		121.989	-14.7947
	121.818	-13.2703			121.822	-6.80254			121.825	-2.44577			121.826	-5.14246			121.819	-8.93808			121.833	-11.1946		122.153	-16.2949		122.156	-14.7946
	121.985	-13.2704			121.988	-6.80253			121.992	-2.44562			121.992	-5.14222			121.985	-8.93804			122	-11.1947		122.319	-16.2947		122.323	-14.7945
	122.152	-13.2704			122.155	-6.80252			122.158	-2.4454			122.159	-5.14199			122.152	-8.938			122.166	-11.1947		122.486	-16.2946		122.489	-14.7944
	122.318	-13.2704			122.322	-6.80251			122.325	-2.4452			122.325	-5.14178			122.319	-8.93798			122.333	-11.1947		122.653	-16.2944		122.656	-14.7943
	122.485	-13.2705			122.488	-6.8025			122.492	-2.44502			122.492	-5.14156			122.485	-8.93796			122.5	-11.1947		122.819	-16.2943		122.823	-14.7942
	122.652	-13.2705			122.655	-6.80247			122.658	-2.44484			122.659	-5.14135			122.652	-8.93795			122.666	-11.1947		122.986	-16.2942		122.989	-14.7942
	122.818	-13.2706			122.822	-6.80241			122.825	-2.44462			122.825	-5.14114			122.819	-8.93792			122.833	-11.1947		123.153	-16.2941		123.156	-14.7941
	122.985	-13.2706			122.988	-6.80233			122.992	-2.44447			122.992	-5.14094			122.985	-8.9379			123	-11.1948		123.319	-16.294		123.323	-14.794
	123.152	-13.2706			123.155	-6.80218			123.158	-2.4443			123.159	-5.14076			123.152	-8.93787			123.166	-11.1948		123.486	-16.2939		123.489	-14.7939
	123.318	-13.2707			123.322	-6.80207			123.325	-2.44411			123.325	-5.14055			123.319	-8.93784			123.333	-11.1949		123.652	-16.2938		123.656	-14.7938
	123.485	-13.2707			123.488	-6.80199			123.492	-2.44399			123.492	-5.14033			123.485	-8.93782			123.5	-11.195		123.819	-16.2937		123.823	-14.7937
	123.652	-13.2707			123.655	-6.8019			123.658	-2.44378			123.659	-5.14012			123.652	-8.9378			123.666	-11.195		123.986	-16.2936		123.989	-14.7935
	123.818	-13.2707			123.821	-6.8018			123.825	-2.44358			123.825	-5.13989			123.819	-8.93777			123.833	-11.1951		124.152	-16.2935		124.156	-14.7934
	123.985	-13.2707			123.988	-6.80173			123.992	-2.44341			123.992	-5.13962			123.985	-8.93771			124	-11.1951		124.319	-16.2934		124.323	-14.7932
	124.152	-13.2708			124.155	-6.80166			124.158	-2.44319			124.159	-5.13932			124.152	-8.93765			124.166	-11.1951		124.486	-16.2932		124.489	-14.7931
	124.318	-13.2708			124.321	-6.8016			124.325	-2.44305			124.325	-5.13903			124.318	-8.93759			124.333	-11.1951		124.652	-16.2931		124.656	-14.7929
	124.485	-13.2709			124.488	-6.80154			124.492	-2.44294			124.492	-5.13875			124.485	-8.93754			124.5	-11.1951		124.819	-16.293		124.823	-14.7928
	124.652	-13.2709			124.655	-6.80149			124.658	-2.44282			124.659	-5.13848			124.652	-8.93748			124.666	-11.1952		124.986	-16.2928		124.989	-14.7927
	124.818	-13.2709			124.821	-6.80143			124.825	-2.44275			124.825	-5.1382			124.818	-8.93744			124.833	-11.1952		125.152	-16.2926		125.156	-14.7926
	124.985	-13.2709			124.988	-6.80138			124.992	-2.44261			124.992	-5.13792			124.985	-8.93739			125	-11.1952		125.319	-16.2925		125.323	-14.7925
	125.152	-13.2709			125.155	-6.80131			125.158	-2.44245			125.159	-5.13768			125.152	-8.93735			125.166	-11.1953		125.486	-16.2923		125.489	-14.7925
	125.318	-13.271			125.321	-6.80121			125.325	-2.44232			125.325	-5.13745			125.318	-8.93734			125.333	-11.1953		125.652	-16.2922		125.656	-14.7924
	125.485	-13.271			125.488	-6.80112			125.492	-2.44217			125.492	-5.13724			125.485	-8.93732			125.5	-11.1954		125.819	-16.2921		125.822	-14.7923
	125.652	-13.2711			125.655	-6.80104			125.658	-2.44202			125.659	-5.13704			125.652	-8.93728			125.666	-11.1956		125.986	-16.292		125.989	-14.7922
	125.818	-13.2711			125.821	-6.80097			125.825	-2.44188			125.825	-5.13683			125.818	-8.93724			125.833	-11.1956		126.152	-16.2919		126.156	-14.7922
	125.985	-13.2712			125.988	-6.8008			125.992	-2.44174			125.992	-5.13661			125.985	-8.93722			126	-11.1956		126.319	-16.2918		126.322	-14.7921
	126.151	-13.2712			126.155	-6.80066			126.158	-2.44163			126.158	-5.1364			126.152	-8.9372			126.166	-11.1956		126.486	-16.2917		126.489	-14.792
	126.318	-13.2713			126.321	-6.80053			126.325	-2.44154			126.325	-5.13615			126.318	-8.93717			126.333	-11.1956		126.652	-16.2916		126.656	-14.7918
	126.485	-13.2713			126.488	-6.80041			126.491	-2.44144			126.492	-5.13589			126.485	-8.93712			126.5	-11.1956		126.819	-16.2915		126.822	-14.7917
	126.651	-13.2714			126.655	-6.80029			126.658	-2.44138			126.658	-5.13563			126.652	-8.9371			126.666	-11.1956		126.986	-16.2914		126.989	-14.7916
	126.818	-13.2714			126.821	-6.80019			126.825	-2.44132			126.825	-5.13536			126.818	-8.93708			126.833	-11.1955		127.152	-16.2913		127.156	-14.7914
	126.985	-13.2715			126.988	-6.8001			126.991	-2.44117			126.992	-5.13508			126.985	-8.93705			127	-11.1955		127.319	-16.2912		127.322	-14.7913
	127.151	-13.2715			127.155	-6.80001			127.158	-2.44102			127.158	-5.13478			127.152	-8.93703			127.166	-11.1956		127.485	-16.2911		127.489	-14.7912
	127.318	-13.2716			127.321	-6.79996			127.325	-2.44088			127.325	-5.13448			127.318	-8.93699			127.333	-11.1956		127.652	-16.291		127.656	-14.7912
	127.485	-13.2716			127.488	-6.79988			127.491	-2.44074			127.492	-5.13418			127.485	-8.93694			127.5	-11.1958		127.819	-16.2908		127.822	-14.7911
	127.651	-13.2716			127.655	-6.7998			127.658	-2.44056			127.658	-5.13389			127.652	-8.9369			127.666	-11.1959		127.985	-16.2907		127.989	-14.7911
	127.818	-13.2716			127.821	-6.79972			127.825	-2.44043			127.825	-5.13362			127.818	-8.93685			127.833	-11.196		128.152	-16.2906		128.156	-14.791
	127.985	-13.2716			127.988	-6.79963			127.991	-2.44033			127.992	-5.13336			127.985	-8.93679			128	-11.1961		128.319	-16.2904		128.322	-14.7909
	128.151	-13.2717			128.155	-6.79954			128.158	-2.44024			128.158	-5.13308			128.152	-8.93675			128.167	-11.1962		128.485	-16.2902		128.489	-14.7908
	128.318	-13.2717			128.321	-6.79944			128.325	-2.44016			128.325	-5.13281			128.318	-8.93671			128.333	-11.1963		128.652	-16.2901		128.656	-14.7908
	128.485	-13.2717			128.488	-6.79933			128.491	-2.44005			128.492	-5.13256			128.485	-8.93668			128.5	-11.1964		128.819	-16.2899		128.822	-14.7907
	128.651	-13.2718			128.655	-6.79925			128.658	-2.43991			128.658	-5.13229			128.652	-8.93665			128.667	-11.1965		128.985	-16.2898		128.989	-14.7906
	128.818	-13.2718			128.821	-6.79917			128.825	-2.43978			128.825	-5.13203			128.818	-8.93662			128.833	-11.1965		129.152	-16.2897		129.156	-14.7905
	128.985	-13.2719			128.988	-6.79908			128.991	-2.43958			128.992	-5.13177			128.985	-8.93659			129	-11.1966		129.319	-16.2896		129.322	-14.7904
	129.151	-13.2719			129.155	-6.79899			129.158	-2.43942			129.158	-5.13152			129.152	-8.93655			129.167	-11.1966		129.485	-16.2895		129.489	-14.7903
	129.318	-13.2719			129.321	-6.79892			129.325	-2.43927			129.325	-5.13128			129.318	-8.93651			129.333	-11.1966		129.652	-16.2894		129.656	-14.7902
	129.485	-13.2719			129.488	-6.79883			129.491	-2.43912			129.491	-5.13104			129.485	-8.93647			129.5	-11.1966		129.819	-16.2892		129.822	-14.7901
	129.651	-13.272			129.654	-6.79872			129.658	-2.43896			129.658	-5.13078			129.652	-8.93644			129.667	-11.1966		129.985	-16.2891		129.989	-14.7899
	129.818	-13.272			129.821	-6.79861			129.825	-2.43879			129.825	-5.13053			129.818	-8.93641			129.833	-11.1966		130.152	-16.289		130.156	-14.7898
	129.985	-13.272			129.988	-6.79851			129.991	-2.43861			129.991	-5.13028			129.985	-8.93637			130	-11.1966		130.319	-16.2889		130.322	-14.7897
	130.151	-13.272			130.154	-6.7984			130.158	-2.43842			130.158	-5.13006			130.151	-8.93634			130.167	-11.1967		130.485	-16.2888		130.489	-14.7896
	130.318	-13.2721			130.321	-6.79829			130.325	-2.43823			130.325	-5.12987			130.318	-8.9363			130.333	-11.1968		130.652	-16.2886		130.656	-14.7895
	130.485	-13.2721			130.488	-6.79819			130.491	-2.4381			130.491	-5.12968			130.485	-8.93627			130.5	-11.1969		130.819	-16.2885		130.822	-14.7894
	130.651	-13.2721			130.654	-6.79809			130.658	-2.43799			130.658	-5.1295			130.651	-8.93625			130.667	-11.1971		130.985	-16.2884		130.989	-14.7893
	130.818	-13.2722			130.821	-6.79798			130.825	-2.43786			130.825	-5.1293			130.818	-8.93622			130.833	-11.1972		131.152	-16.2883		131.156	-14.7892
	130.985	-13.2722			130.988	-6.79786			130.991	-2.43779			130.991	-5.12911			130.985	-8.9362			131	-11.1973		131.319	-16.2882		131.322	-14.7891
	131.151	-13.2722			131.154	-6.79773			131.158	-2.43767			131.158	-5.12895			131.151	-8.93616			131.167	-11.1974		131.485	-16.288		131.489	-14.789
	131.318	-13.2722			131.321	-6.79761			131.325	-2.43754			131.325	-5.12878			131.318	-8.93614			131.333	-11.1975		131.652	-16.2879		131.656	-14.7889
	131.485	-13.2723			131.488	-6.79749			131.491	-2.43742			131.491	-5.12864			131.485	-8.9361			131.5	-11.1974		131.818	-16.2877		131.822	-14.7888
	131.651	-13.2722			131.654	-6.79735			131.658	-2.43726			131.658	-5.12852			131.651	-8.93606			131.667	-11.1974		131.985	-16.2876		131.989	-14.7888
	131.818	-13.2723			131.821	-6.7972			131.825	-2.43712			131.825	-5.12841			131.818	-8.93603			131.833	-11.1973		132.152	-16.2874		132.155	-14.7887
	131.985	-13.2723			131.988	-6.79705			131.991	-2.43699			131.991	-5.12833			131.985	-8.93599			132	-11.1973		132.318	-16.2873		132.322	-14.7886
	132.151	-13.2723			132.154	-6.79689			132.158	-2.43687			132.158	-5.12824			132.151	-8.93595			132.167	-11.1973		132.485	-16.2872		132.489	-14.7885
	132.318	-13.2724			132.321	-6.79674			132.325	-2.43677			132.325	-5.12813			132.318	-8.93593			132.333	-11.1973		132.652	-16.2871		132.655	-14.7884
	132.485	-13.2724			132.488	-6.79659			132.491	-2.43664			132.491	-5.12803			132.485	-8.9359			132.5	-11.1974		132.818	-16.2869		132.822	-14.7883
	132.651	-13.2724			132.654	-6.79638			132.658	-2.43649			132.658	-5.12788			132.651	-8.93589			132.667	-11.1974		132.985	-16.2868		132.989	-14.7882
	132.818	-13.2725			132.821	-6.7962			132.825	-2.43632			132.825	-5.12772			132.818	-8.93585			132.833	-11.1976		133.152	-16.2867		133.155	-14.7881
	132.985	-13.2725			132.988	-6.79604			132.991	-2.43613			132.991	-5.12757			132.985	-8.9358			133	-11.1977		133.318	-16.2866		133.322	-14.788
	133.151	-13.2726			133.154	-6.79589			133.158	-2.43593			133.158	-5.12741			133.151	-8.93576			133.167	-11.1978		133.485	-16.2865		133.489	-14.7879
	133.318	-13.2726			133.321	-6.79574			133.325	-2.43568			133.325	-5.12729			133.318	-8.9357			133.333	-11.1979		133.652	-16.2864		133.655	-14.7878
	133.485	-13.2726			133.488	-6.7956			133.491	-2.43543			133.491	-5.1272			133.485	-8.93564			133.5	-11.198		133.818	-16.2863		133.822	-14.7876
	133.651	-13.2727			133.654	-6.79545			133.658	-2.43514			133.658	-5.12712			133.651	-8.93558			133.667	-11.1981		133.985	-16.2862		133.989	-14.7874
	133.818	-13.2727			133.821	-6.7953			133.824	-2.43488			133.825	-5.12715			133.818	-8.93553			133.833	-11.1981		134.152	-16.2861		134.155	-14.7873
	133.984	-13.2728			133.987	-6.79515			133.991	-2.43463			133.991	-5.12713			133.985	-8.93545			134	-11.1981		134.318	-16.286		134.322	-14.7871
	134.151	-13.2728			134.154	-6.79499			134.158	-2.43439			134.158	-5.12712			134.151	-8.93537			134.167	-11.1981		134.485	-16.2858		134.489	-14.787
	134.318	-13.2729			134.321	-6.79485			134.324	-2.4342			134.325	-5.12712			134.318	-8.93531			134.333	-11.1981		134.652	-16.2857		134.655	-14.7868
	134.484	-13.2729			134.487	-6.79469			134.491	-2.43401			134.491	-5.12712			134.485	-8.93526			134.5	-11.1981		134.818	-16.2856		134.822	-14.7866
	134.651	-13.2729			134.654	-6.79448			134.658	-2.43384			134.658	-5.12717			134.651	-8.93521			134.667	-11.1981		134.985	-16.2855		134.989	-14.7864
	134.818	-13.273			134.821	-6.79428			134.824	-2.43365			134.825	-5.12726			134.818	-8.93518			134.833	-11.1981		135.152	-16.2854		135.155	-14.7863
	134.984	-13.2729			134.987	-6.79409			134.991	-2.43348			134.991	-5.12736			134.985	-8.93516			135	-11.1982		135.318	-16.2853		135.322	-14.7861
	135.151	-13.273			135.154	-6.79391			135.158	-2.43327			135.158	-5.1275			135.151	-8.93515			135.167	-11.1982		135.485	-16.2851		135.489	-14.786
	135.318	-13.273			135.321	-6.79372			135.324	-2.43305			135.325	-5.12772			135.318	-8.93515			135.333	-11.1982		135.651	-16.2851		135.655	-14.7858
	135.484	-13.2729			135.487	-6.79353			135.491	-2.43283			135.491	-5.12791			135.484	-8.93513			135.5	-11.1982		135.818	-16.285		135.822	-14.7857
	135.651	-13.2729			135.654	-6.79335			135.658	-2.43252			135.658	-5.12813			135.651	-8.93509			135.667	-11.1983		135.985	-16.2848		135.989	-14.7855
	135.818	-13.2729			135.821	-6.79315			135.824	-2.43224			135.825	-5.12837			135.818	-8.93505			135.833	-11.1983		136.151	-16.2847		136.155	-14.7854
	135.984	-13.2729			135.987	-6.79296			135.991	-2.43197			135.991	-5.12865			135.984	-8.93496			136	-11.1984		136.318	-16.2845		136.322	-14.7852
	136.151	-13.2729			136.154	-6.79276			136.158	-2.43169			136.158	-5.12894			136.151	-8.9349			136.167	-11.1984		136.485	-16.2844		136.489	-14.7851
	136.318	-13.2729			136.321	-6.79255			136.324	-2.43136			136.325	-5.12924			136.318	-8.93487			136.333	-11.1984		136.651	-16.2843		136.655	-14.7848
	136.484	-13.273			136.487	-6.79232			136.491	-2.43101			136.491	-5.12957			136.484	-8.93484			136.5	-11.1984		136.818	-16.2842		136.822	-14.7846
	136.651	-13.273			136.654	-6.79203			136.658	-2.43062			136.658	-5.12993			136.651	-8.93481			136.667	-11.1985		136.985	-16.2841		136.988	-14.7844
	136.818	-13.2731			136.821	-6.79176			136.824	-2.43021			136.825	-5.13027			136.818	-8.93478			136.833	-11.1985		137.151	-16.2839		137.155	-14.7843
	136.984	-13.2731			136.987	-6.7915			136.991	-2.42978			136.991	-5.13061			136.984	-8.93476			137	-11.1986		137.318	-16.2838		137.322	-14.7841
	137.151	-13.2732			137.154	-6.79123			137.158	-2.42919			137.158	-5.13094			137.151	-8.93474			137.167	-11.1987		137.485	-16.2837		137.488	-14.784
	137.318	-13.2733			137.32	-6.79094			137.324	-2.42866			137.325	-5.13133			137.318	-8.93472			137.333	-11.1988		137.651	-16.2835		137.655	-14.7839
	137.484	-13.2733			137.487	-6.79068			137.491	-2.42809			137.491	-5.13172			137.484	-8.93469			137.5	-11.1989		137.818	-16.2834		137.822	-14.7838
	137.651	-13.2733			137.654	-6.79042			137.658	-2.42749			137.658	-5.1321			137.651	-8.93467			137.667	-11.199		137.985	-16.2833		137.988	-14.7837
	137.818	-13.2733			137.82	-6.79015			137.824	-2.42676			137.825	-5.13245			137.818	-8.93463			137.833	-11.1991		138.151	-16.2832		138.155	-14.7836
	137.984	-13.2733			137.987	-6.7899			137.991	-2.42609			137.991	-5.13285			137.984	-8.9346			138	-11.1992		138.318	-16.283		138.322	-14.7836
	138.151	-13.2733			138.154	-6.78963			138.157	-2.42543			138.158	-5.13322			138.151	-8.93455			138.167	-11.1993		138.485	-16.2829		138.488	-14.7835
	138.318	-13.2734			138.32	-6.78933			138.324	-2.42475			138.325	-5.13359			138.318	-8.93451			138.333	-11.1993		138.651	-16.2827		138.655	-14.7834
	138.484	-13.2734			138.487	-6.78902			138.491	-2.42395			138.491	-5.13395			138.484	-8.93447			138.5	-11.1993		138.818	-16.2826		138.822	-14.7833
	138.651	-13.2735			138.654	-6.78868			138.657	-2.42312			138.658	-5.13427			138.651	-8.93444			138.667	-11.1994		138.985	-16.2824		138.988	-14.7833
	138.818	-13.2735			138.82	-6.78835			138.824	-2.42225			138.825	-5.13459			138.818	-8.93441			138.833	-11.1994		139.151	-16.2823		139.155	-14.7832
	138.984	-13.2735			138.987	-6.78803			138.991	-2.42136			138.992	-5.13488			138.984	-8.93438			139	-11.1994		139.318	-16.2821		139.322	-14.7831
	139.151	-13.2735			139.154	-6.7877			139.157	-2.42023			139.158	-5.13517			139.151	-8.93435			139.167	-11.1995		139.484	-16.2819		139.488	-14.7829
	139.318	-13.2736			139.32	-6.78737			139.324	-2.41912			139.325	-5.13542			139.318	-8.93432			139.333	-11.1996		139.651	-16.2818		139.655	-14.7828
	139.484	-13.2736			139.487	-6.78705			139.49	-2.41797			139.492	-5.1357			139.484	-8.93432			139.5	-11.1996		139.818	-16.2816		139.822	-14.7826
	139.651	-13.2736			139.653	-6.78672			139.657	-2.41677			139.658	-5.136			139.651	-8.9343			139.667	-11.1996		139.984	-16.2815		139.988	-14.7825
	139.818	-13.2736			139.82	-6.78637			139.824	-2.41528			139.825	-5.13632			139.818	-8.93426			139.833	-11.1996		140.151	-16.2814		140.155	-14.7823
	139.984	-13.2736			139.987	-6.78601			139.99	-2.41385			139.992	-5.13665			139.984	-8.93422			140	-11.1995		140.318	-16.2812		140.322	-14.7821
	140.151	-13.2736			140.153	-6.78566			140.157	-2.41242			140.158	-5.13697			140.151	-8.93418			140.167	-11.1993		140.484	-16.2811		140.488	-14.782
	140.318	-13.2737			140.32	-6.78528			140.324	-2.41097			140.325	-5.13728			140.318	-8.93414			140.333	-11.1991		140.651	-16.281		140.655	-14.782
	140.484	-13.2737			140.487	-6.78487			140.49	-2.40937			140.492	-5.13761			140.484	-8.93411			140.5	-11.1989		140.818	-16.2809		140.822	-14.7819
	140.651	-13.2737			140.653	-6.78446			140.657	-2.4078			140.658	-5.13793			140.651	-8.93407			140.667	-11.1988		140.984	-16.2807		140.988	-14.7818
	140.818	-13.2737			140.82	-6.78402			140.823	-2.40617			140.825	-5.13822			140.818	-8.93402			140.833	-11.1987		141.151	-16.2806		141.155	-14.7819
	140.984	-13.2737			140.987	-6.78362			140.99	-2.40451			140.992	-5.13851			140.984	-8.93398			141	-11.1988		141.318	-16.2804		141.322	-14.7819
	141.151	-13.2737			141.153	-6.78319			141.157	-2.4028			141.158	-5.1388			141.151	-8.93394			141.167	-11.1988		141.484	-16.2802		141.488	-14.7815
	141.318	-13.2738			141.32	-6.78275			141.323	-2.40115			141.325	-5.13913			141.318	-8.93391			141.333	-11.1988		141.651	-16.28		141.655	-14.7814
	141.484	-13.2738			141.486	-6.78231			141.49	-2.39952			141.492	-5.13951			141.484	-8.93387			141.5	-11.1988		141.818	-16.2799		141.822	-14.7812
	141.651	-13.2738			141.653	-6.78187			141.656	-2.39789			141.658	-5.13993			141.651	-8.93384			141.667	-11.1988		141.984	-16.2796		141.988	-14.7811
	141.817	-13.2739			141.82	-6.78141			141.823	-2.39616			141.825	-5.14038			141.817	-8.93379			141.833	-11.1988		142.151	-16.2788		142.155	-14.781
	141.984	-13.274			141.986	-6.78092			141.99	-2.39442			141.992	-5.14085			141.984	-8.93376			142	-11.1989		142.317	-16.2772		142.322	-14.7808
	142.151	-13.2741			142.153	-6.78039			142.156	-2.39272			142.158	-5.1415			142.151	-8.93373			142.167	-11.1989		142.484	-16.2769		142.488	-14.7807
	142.317	-13.2741			142.32	-6.77986			142.323	-2.39104			142.325	-5.14209			142.317	-8.93371			142.333	-11.1989		142.651	-16.2772		142.655	-14.7805
	142.484	-13.2742			142.486	-6.77933			142.489	-2.38932			142.492	-5.1427			142.484	-8.93368			142.5	-11.1989		142.817	-16.2775		142.821	-14.7803
	142.651	-13.2743			142.653	-6.77881			142.656	-2.38769			142.659	-5.14333			142.651	-8.93364			142.667	-11.1988		142.984	-16.2778		142.988	-14.7801
	142.817	-13.2743			142.82	-6.77821			142.823	-2.38608			142.825	-5.1441			142.817	-8.93361			142.833	-11.1988		143.151	-16.2779		143.155	-14.7799
	142.984	-13.2743			142.986	-6.77762			142.989	-2.38459			142.992	-5.14488			142.984	-8.93356			143	-11.1989		143.317	-16.278		143.321	-14.7797
	143.151	-13.2743			143.153	-6.77703			143.156	-2.38346			143.159	-5.1457			143.151	-8.93351			143.167	-11.1989		143.484	-16.278		143.488	-14.7795
	143.317	-13.2743			143.319	-6.77644			143.323	-2.38236			143.325	-5.14654			143.317	-8.93345			143.333	-11.199		143.651	-16.2781		143.655	-14.7793
	143.484	-13.2743			143.486	-6.77577			143.489	-2.38144			143.492	-5.14761			143.484	-8.93339			143.5	-11.199		143.817	-16.278		143.821	-14.7791
	143.651	-13.2744			143.653	-6.77511			143.656	-2.38067			143.659	-5.14864			143.651	-8.93334			143.667	-11.1992		143.984	-16.278		143.988	-14.7789
	143.817	-13.2744			143.819	-6.77445			143.822	-2.38015			143.826	-5.1497			143.817	-8.93328			143.833	-11.1993		144.151	-16.2779		144.155	-14.7788
	143.984	-13.2745			143.986	-6.77379			143.989	-2.37959			143.992	-5.15081			143.984	-8.93322			144	-11.1994		144.317	-16.2778		144.321	-14.7787
	144.151	-13.2745			144.153	-6.77308			144.156	-2.37909			144.159	-5.15213			144.151	-8.93318			144.167	-11.1995		144.484	-16.2777		144.488	-14.7785
	144.317	-13.2745			144.319	-6.77242			144.322	-2.37863			144.326	-5.15339			144.317	-8.93314			144.333	-11.1996		144.651	-16.2775		144.655	-14.7784
	144.484	-13.2746			144.486	-6.77177			144.489	-2.37847			144.492	-5.15468			144.484	-8.93309			144.5	-11.1996		144.817	-16.2774		144.821	-14.7783
	144.651	-13.2746			144.652	-6.77112			144.656	-2.37825			144.659	-5.15602			144.651	-8.93304			144.667	-11.1997		144.984	-16.2773		144.988	-14.7782
	144.817	-13.2747			144.819	-6.77055			144.822	-2.37808			144.826	-5.15755			144.817	-8.93301			144.833	-11.1997		145.151	-16.2771		145.155	-14.778
	144.984	-13.2747			144.986	-6.76995			144.989	-2.37795			144.993	-5.15904			144.984	-8.93298			145	-11.1998		145.317	-16.2769		145.321	-14.7778
	145.151	-13.2748			145.152	-6.76936			145.156	-2.37804			145.159	-5.1605			145.151	-8.93294			145.167	-11.1998		145.484	-16.2768		145.488	-14.7777
	145.317	-13.2748			145.319	-6.76878			145.322	-2.3781			145.326	-5.16199			145.317	-8.93289			145.333	-11.1999		145.651	-16.2766		145.655	-14.7776
	145.484	-13.2748			145.486	-6.76823			145.489	-2.37819			145.493	-5.16403			145.484	-8.93285			145.5	-11.2		145.817	-16.2764		145.821	-14.7774
	145.651	-13.2748			145.652	-6.76765			145.656	-2.37832			145.66	-5.16593			145.651	-8.93281			145.667	-11.2001		145.984	-16.2763		145.988	-14.7773
	145.817	-13.2748			145.819	-6.76708			145.822	-2.3786			145.826	-5.16774			145.817	-8.93276			145.833	-11.2002		146.151	-16.2761		146.155	-14.7772
	145.984	-13.2748			145.985	-6.76652			145.989	-2.37878			145.993	-5.16954			145.984	-8.93272			146	-11.2002		146.317	-16.2759		146.321	-14.7771
	146.151	-13.2748			146.152	-6.76596			146.156	-2.37895			146.16	-5.1714			146.151	-8.93268			146.167	-11.2003		146.484	-16.2758		146.488	-14.7769
	146.317	-13.2748			146.319	-6.76542			146.322	-2.37913			146.327	-5.17324			146.317	-8.93265			146.333	-11.2003		146.65	-16.2756		146.655	-14.7768
	146.484	-13.2747			146.485	-6.76491			146.489	-2.37937			146.493	-5.17507			146.484	-8.93262			146.5	-11.2003		146.817	-16.2754		146.821	-14.7766
	146.651	-13.2747			146.652	-6.76442			146.656	-2.37965			146.66	-5.17688			146.651	-8.9326			146.667	-11.2004		146.984	-16.2752		146.988	-14.7764
	146.817	-13.2747			146.819	-6.76401			146.822	-2.37998			146.827	-5.17861			146.817	-8.93258			146.833	-11.2005		147.15	-16.275		147.154	-14.7763
	146.984	-13.2747			146.985	-6.76363			146.989	-2.38027			146.994	-5.18033			146.984	-8.93254			147	-11.2006		147.317	-16.2749		147.321	-14.7761
	147.151	-13.2747			147.152	-6.76327			147.156	-2.38091			147.161	-5.18201			147.15	-8.9325			147.167	-11.2006		147.484	-16.2747		147.488	-14.776
	147.317	-13.2748			147.318	-6.76292			147.322	-2.38142			147.327	-5.18367			147.317	-8.93246			147.333	-11.2007		147.65	-16.2746		147.654	-14.7758
	147.484	-13.2748			147.485	-6.76271			147.489	-2.38193			147.494	-5.18514			147.484	-8.93239			147.5	-11.2007		147.817	-16.2745		147.821	-14.7757
	147.651	-13.2748			147.652	-6.76247			147.656	-2.38248			147.661	-5.1867			147.65	-8.93234			147.667	-11.2007		147.984	-16.2743		147.988	-14.7755
	147.817	-13.2749			147.818	-6.76223			147.822	-2.38316			147.827	-5.18817			147.817	-8.9323			147.833	-11.2007		148.15	-16.2742		148.154	-14.7754
	147.984	-13.2749			147.985	-6.762			147.989	-2.38379			147.994	-5.18946			147.984	-8.93226			148	-11.2007		148.317	-16.274		148.321	-14.7752
	148.151	-13.275			148.152	-6.76184			148.156	-2.3844			148.161	-5.19034			148.15	-8.93222			148.167	-11.2007		148.484	-16.2738		148.488	-14.7751
	148.317	-13.275			148.318	-6.76169			148.323	-2.38501			148.328	-5.19115			148.317	-8.93218			148.333	-11.2007		148.65	-16.2737		148.654	-14.775
	148.484	-13.275			148.485	-6.76158			148.489	-2.3857			148.494	-5.19172			148.484	-8.93213			148.5	-11.2007		148.817	-16.2735		148.821	-14.7749
	148.651	-13.2751			148.652	-6.76149			148.656	-2.38633			148.661	-5.19211			148.65	-8.9321			148.667	-11.2007		148.984	-16.2733		148.988	-14.7747
	148.817	-13.275			148.818	-6.76149			148.823	-2.38692			148.828	-5.19235			148.817	-8.93206			148.833	-11.2008		149.15	-16.2731		149.154	-14.7746
	148.984	-13.275			148.985	-6.76147			148.989	-2.38749			148.994	-5.19249			148.984	-8.93202			149	-11.2008		149.317	-16.2729		149.321	-14.7744
	149.151	-13.275			149.152	-6.76146			149.156	-2.38794			149.161	-5.19245			149.15	-8.93198			149.167	-11.2008		149.483	-16.2727		149.488	-14.7743
	149.317	-13.2749			149.318	-6.76148			149.323	-2.38837			149.328	-5.19206			149.317	-8.93196			149.333	-11.2008		149.65	-16.2725		149.654	-14.7741
	149.484	-13.2749			149.485	-6.7616			149.489	-2.38874			149.494	-5.19131			149.484	-8.93194			149.5	-11.2009		149.817	-16.2723		149.821	-14.7739
	149.65	-13.2748			149.652	-6.76169			149.656	-2.38908			149.661	-5.19045			149.65	-8.9319			149.667	-11.2009		149.983	-16.2721		149.988	-14.7738
	149.817	-13.2748			149.818	-6.76178			149.823	-2.38929			149.828	-5.18953			149.817	-8.93186			149.833	-11.2009		150.15	-16.2719		150.154	-14.7736
	149.984	-13.2747			149.985	-6.76189			149.989	-2.38957			149.994	-5.18853			149.984	-8.93182			150	-11.201		150.317	-16.2717		150.321	-14.7735
	150.15	-13.2747			150.152	-6.76206			150.156	-2.3899			150.161	-5.1873			150.15	-8.93179			150.167	-11.201		150.483	-16.2715		150.488	-14.7733
	150.317	-13.2746			150.318	-6.76218			150.323	-2.39028			150.327	-5.18593			150.317	-8.93176			150.333	-11.2011		150.65	-16.2713		150.654	-14.7731
	150.484	-13.2746			150.485	-6.76231			150.489	-2.39076			150.494	-5.18441			150.484	-8.93172			150.5	-11.2012		150.817	-16.2711		150.821	-14.773
	150.65	-13.2745			150.652	-6.76247			150.656	-2.39128			150.661	-5.18289			150.65	-8.93169			150.667	-11.2012		150.983	-16.2709		150.988	-14.7729
	150.817	-13.2745			150.818	-6.76267			150.823	-2.39182			150.827	-5.18106			150.817	-8.93166			150.833	-11.2013		151.15	-16.2707		151.154	-14.7727
	150.984	-13.2745			150.985	-6.7629			150.989	-2.39236			150.994	-5.17923			150.984	-8.93161			151	-11.2013		151.317	-16.2705		151.321	-14.7726
	151.15	-13.2745			151.152	-6.76315			151.156	-2.39308			151.16	-5.17745			151.15	-8.93155			151.167	-11.2013		151.483	-16.2702		151.487	-14.7724
	151.317	-13.2745			151.318	-6.76344			151.323	-2.39369			151.327	-5.17566			151.317	-8.9315			151.333	-11.2014		151.65	-16.27		151.654	-14.7722
	151.484	-13.2744			151.485	-6.76384			151.489	-2.39429			151.493	-5.17381			151.484	-8.93144			151.5	-11.2015		151.817	-16.2698		151.821	-14.772
	151.65	-13.2744			151.652	-6.76418			151.656	-2.39489			151.66	-5.17202			151.65	-8.9314			151.667	-11.2016		151.983	-16.2696		151.987	-14.7719
	151.817	-13.2744			151.818	-6.76452			151.823	-2.39544			151.826	-5.17027			151.817	-8.93135			151.833	-11.2017		152.15	-16.2694		152.154	-14.7717
	151.984	-13.2744			151.985	-6.76486			151.989	-2.39597			151.993	-5.16855			151.984	-8.93131			152	-11.2017		152.316	-16.2691		152.321	-14.7714
	152.15	-13.2744			152.152	-6.76523			152.156	-2.39645			152.16	-5.167			152.15	-8.93128			152.167	-11.2018		152.483	-16.2688		152.487	-14.7713
	152.317	-13.2744			152.318	-6.7656			152.323	-2.39692			152.326	-5.1654			152.317	-8.93125			152.333	-11.2018		152.65	-16.2686		152.654	-14.7711
	152.484	-13.2744			152.485	-6.766			152.49	-2.3974			152.493	-5.16391			152.483	-8.93121			152.5	-11.2018		152.816	-16.2683		152.821	-14.7709
	152.65	-13.2744			152.652	-6.76638			152.656	-2.39777			152.659	-5.16251			152.65	-8.93118			152.667	-11.2019		152.983	-16.268		152.987	-14.7707
	152.817	-13.2744			152.819	-6.76679			152.823	-2.39814			152.826	-5.16128			152.817	-8.93112			152.833	-11.2019		153.15	-16.2678		153.154	-14.7706
	152.984	-13.2744			152.985	-6.76719			152.99	-2.39849			152.993	-5.15999			152.983	-8.93107			153	-11.2019		153.316	-16.2676		153.321	-14.7704
	153.15	-13.2744			153.152	-6.76763			153.156	-2.39885			153.159	-5.15873			153.15	-8.93102			153.167	-11.2019		153.483	-16.2673		153.487	-14.7703
	153.317	-13.2744			153.319	-6.76808			153.323	-2.39916			153.326	-5.15752			153.317	-8.93096			153.333	-11.202		153.65	-16.2671		153.654	-14.7701
	153.484	-13.2744			153.485	-6.76853			153.49	-2.39948			153.492	-5.15648			153.483	-8.93089			153.5	-11.202		153.816	-16.2669		153.821	-14.7699
	153.65	-13.2743			153.652	-6.76897			153.656	-2.39982			153.659	-5.15542			153.65	-8.93082			153.667	-11.2021		153.983	-16.2667		153.987	-14.7697
	153.817	-13.2743			153.819	-6.76941			153.823	-2.40017			153.826	-5.15438			153.817	-8.93077			153.833	-11.2022		154.15	-16.2664		154.154	-14.7695
	153.984	-13.2743			153.985	-6.76986			153.99	-2.40052			153.992	-5.15332			153.983	-8.93074			154	-11.2022		154.316	-16.2661		154.321	-14.7693
	154.15	-13.2742			154.152	-6.77032			154.156	-2.40085			154.159	-5.15261			154.15	-8.93071			154.167	-11.2023		154.483	-16.2658		154.487	-14.7691
	154.317	-13.2742			154.319	-6.77077			154.323	-2.40115			154.325	-5.15188			154.317	-8.93069			154.333	-11.2024		154.649	-16.2656		154.654	-14.769
	154.483	-13.2741			154.485	-6.77122			154.49	-2.40143			154.492	-5.15123			154.483	-8.93067			154.5	-11.2024		154.816	-16.2653		154.821	-14.7688
	154.65	-13.2741			154.652	-6.77166			154.656	-2.40168			154.659	-5.15056			154.65	-8.93064			154.667	-11.2024		154.983	-16.265		154.987	-14.7686
	154.817	-13.274			154.819	-6.77209			154.823	-2.40193			154.825	-5.15006			154.817	-8.93064			154.833	-11.2024		155.149	-16.2647		155.154	-14.7685
	154.983	-13.274			154.986	-6.77252			154.99	-2.40219			154.992	-5.14954			154.983	-8.93061			155	-11.2024		155.316	-16.2644		155.32	-14.7683
	155.15	-13.274			155.152	-6.77296			155.156	-2.40247			155.159	-5.14904			155.15	-8.93058			155.167	-11.2024		155.483	-16.2641		155.487	-14.7681
	155.317	-13.274			155.319	-6.77342			155.323	-2.4027			155.325	-5.14854			155.317	-8.93054			155.333	-11.2024		155.649	-16.2639		155.654	-14.7679
	155.483	-13.274			155.486	-6.77388			155.49	-2.40291			155.492	-5.14817			155.483	-8.93047			155.5	-11.2024		155.816	-16.2635		155.82	-14.7677
	155.65	-13.274			155.652	-6.77433			155.656	-2.40313			155.659	-5.14779			155.65	-8.93041			155.667	-11.2024		155.983	-16.2632		155.987	-14.7675
	155.817	-13.274			155.819	-6.77479			155.823	-2.40335			155.825	-5.14741			155.817	-8.93035			155.833	-11.2024		156.149	-16.2629		156.154	-14.7673
	155.983	-13.2739			155.986	-6.77525			155.99	-2.40351			155.992	-5.14704			155.983	-8.9303			156	-11.2025		156.316	-16.2625		156.32	-14.767
	156.15	-13.2739			156.152	-6.77573			156.156	-2.40369			156.159	-5.14674			156.15	-8.93023			156.167	-11.2025		156.482	-16.2622		156.487	-14.7668
	156.317	-13.2739			156.319	-6.77619			156.323	-2.4039			156.325	-5.14642			156.317	-8.93018			156.333	-11.2025		156.649	-16.2619		156.654	-14.7666
	156.483	-13.2738			156.486	-6.77664			156.49	-2.40411			156.492	-5.1461			156.483	-8.93013			156.5	-11.2025		156.816	-16.2616		156.82	-14.7664
	156.65	-13.2738			156.652	-6.77707			156.656	-2.40424			156.658	-5.14583			156.65	-8.93008			156.667	-11.2025		156.982	-16.2613		156.987	-14.7662
	156.817	-13.2738			156.819	-6.77751			156.823	-2.40435			156.825	-5.14561			156.817	-8.93006			156.833	-11.2025		157.149	-16.2609		157.154	-14.766
	156.983	-13.2738			156.986	-6.77789			156.99	-2.40447			156.992	-5.14545			156.983	-8.93003			157	-11.2025		157.316	-16.2606		157.32	-14.7658
	157.15	-13.2737			157.152	-6.77827			157.156	-2.40462			157.158	-5.14527			157.15	-8.92999			157.167	-11.2025		157.482	-16.2602		157.487	-14.7656
	157.317	-13.2738			157.319	-6.77864			157.323	-2.40473			157.325	-5.14511			157.317	-8.92995			157.333	-11.2025		157.649	-16.2599		157.654	-14.7654
	157.483	-13.2737			157.486	-6.77901			157.49	-2.40486			157.492	-5.14496			157.483	-8.92991			157.5	-11.2025		157.816	-16.2594		157.82	-14.7652
	157.65	-13.2738			157.653	-6.77934			157.656	-2.40502			157.658	-5.14482			157.65	-8.92988			157.667	-11.2025		157.982	-16.2591		157.987	-14.765
	157.817	-13.2738			157.819	-6.77969			157.823	-2.40522			157.825	-5.14465			157.817	-8.92985			157.833	-11.2026		158.149	-16.2587		158.154	-14.7648
	157.983	-13.2738			157.986	-6.78001			157.99	-2.40544			157.992	-5.14446			157.983	-8.92983			158	-11.2025		158.315	-16.2583		158.32	-14.7646
	158.15	-13.2738			158.153	-6.78031			158.156	-2.40563			158.158	-5.14428			158.15	-8.9298			158.167	-11.2025		158.482	-16.258		158.487	-14.7643
	158.317	-13.2737			158.319	-6.78057			158.323	-2.40582			158.325	-5.14409			158.316	-8.92977			158.333	-11.2025		158.649	-16.2576		158.654	-14.764
	158.483	-13.2737			158.486	-6.7808			158.49	-2.40601			158.492	-5.14392			158.483	-8.92974			158.5	-11.2026		158.815	-16.2572		158.82	-14.7638
	158.65	-13.2736			158.653	-6.78099			158.656	-2.40616			158.658	-5.14376			158.65	-8.9297			158.667	-11.2026		158.982	-16.2568		158.987	-14.7635
	158.817	-13.2735			158.819	-6.78115			158.823	-2.40633			158.825	-5.14364			158.816	-8.92966			158.833	-11.2026		159.149	-16.2565		159.153	-14.7632
	158.983	-13.2735			158.986	-6.78116			158.99	-2.40651			158.992	-5.1436			158.983	-8.92961			159	-11.2027		159.315	-16.2561		159.32	-14.763
	159.15	-13.2734			159.153	-6.78119			159.156	-2.40668			159.158	-5.14353			159.15	-8.92955			159.167	-11.2028		159.482	-16.2557		159.487	-14.7628
	159.317	-13.2734			159.319	-6.78121			159.323	-2.40677			159.325	-5.14346			159.316	-8.92948			159.333	-11.2028		159.649	-16.2552		159.653	-14.7626
	159.483	-13.2734			159.486	-6.78121			159.49	-2.40685			159.492	-5.14338			159.483	-8.9294			159.5	-11.2029		159.815	-16.2549		159.82	-14.7624
	159.65	-13.2734			159.653	-6.78112			159.656	-2.40693			159.658	-5.14335			159.65	-8.92933			159.667	-11.2029		159.982	-16.2544		159.987	-14.7622
	159.816	-13.2734			159.819	-6.78105			159.823	-2.40702			159.825	-5.14329			159.816	-8.92926			159.833	-11.203		160.148	-16.2539		160.153	-14.762
	159.983	-13.2733			159.986	-6.78095			159.99	-2.40705			159.992	-5.14323			159.983	-8.92918			160	-11.203		160.315	-16.2538		160.32	-14.7618
	160.15	-13.2733			160.153	-6.78082			160.156	-2.40713			160.158	-5.14319			160.15	-8.92911			160.167	-11.2031		160.482	-16.2525		160.487	-14.7616
	160.316	-13.2732			160.319	-6.78066			160.323	-2.40724			160.325	-5.14313			160.316	-8.92904			160.333	-11.2032		160.648	-16.2521		160.653	-14.7614
	160.483	-13.2731			160.486	-6.78049			160.49	-2.40737			160.492	-5.14306			160.483	-8.92897			160.5	-11.2033		160.815	-16.2521		160.82	-14.7611
	160.65	-13.273			160.653	-6.78032			160.656	-2.40748			160.658	-5.14301			160.65	-8.9289			160.667	-11.2034		160.982	-16.2514		160.987	-14.7609
	160.816	-13.273			160.819	-6.78015			160.823	-2.40754			160.825	-5.14298			160.816	-8.92883			160.834	-11.2034		161.148	-16.2507		161.153	-14.7606
	160.983	-13.2729			160.986	-6.77996			160.99	-2.40762			160.992	-5.14294			160.983	-8.92876			161	-11.2035		161.315	-16.2501		161.32	-14.7604
	161.15	-13.2729			161.152	-6.77978			161.156	-2.40769			161.158	-5.14293			161.15	-8.92869			161.167	-11.2035		161.481	-16.2496		161.487	-14.7601
	161.316	-13.2729			161.319	-6.77961			161.323	-2.40765			161.325	-5.14293			161.316	-8.92863			161.334	-11.2035		161.648	-16.2493		161.653	-14.7599
	161.483	-13.2729			161.486	-6.77942			161.49	-2.40766			161.492	-5.14293			161.483	-8.92855			161.5	-11.2036		161.815	-16.2491		161.82	-14.7597
	161.65	-13.2728			161.652	-6.77925			161.656	-2.4077			161.658	-5.14296			161.65	-8.92849			161.667	-11.2036		161.981	-16.2492		161.986	-14.7594
	161.816	-13.2728			161.819	-6.77907			161.823	-2.40773			161.825	-5.143			161.816	-8.92843			161.834	-11.2037		162.148	-16.249		162.153	-14.7591
	161.983	-13.2728			161.986	-6.77889			161.99	-2.40773			161.992	-5.14305			161.983	-8.92838			162	-11.2038		162.315	-16.248		162.32	-14.7587
	162.15	-13.2728			162.152	-6.77869			162.156	-2.40774			162.158	-5.1431			162.15	-8.92832			162.167	-11.2039		162.481	-16.2465		162.486	-14.7584
	162.316	-13.2728			162.319	-6.77849			162.323	-2.40776			162.325	-5.14313			162.316	-8.92828			162.334	-11.2039		162.648	-16.2464		162.653	-14.7581
	162.483	-13.2728			162.486	-6.7783			162.49	-2.40779			162.492	-5.14315			162.483	-8.92824			162.5	-11.204		162.814	-16.246		162.82	-14.7578
	162.65	-13.2728			162.652	-6.77811			162.656	-2.40786			162.658	-5.14314			162.649	-8.9282			162.667	-11.204		162.981	-16.2456		162.986	-14.7574
	162.816	-13.2728			162.819	-6.77793			162.823	-2.40794			162.825	-5.14314			162.816	-8.92817			162.834	-11.204		163.148	-16.2449		163.153	-14.7571
	162.983	-13.2729			162.986	-6.77774			162.99	-2.40801			162.992	-5.1431			162.983	-8.92812			163	-11.204		163.314	-16.2442		163.32	-14.7568
	163.15	-13.2729			163.152	-6.77755			163.156	-2.40809			163.158	-5.14313			163.149	-8.92807			163.167	-11.204		163.481	-16.2436		163.486	-14.7564
	163.316	-13.2729			163.319	-6.77738			163.323	-2.40819			163.325	-5.14317			163.316	-8.92803			163.334	-11.204		163.647	-16.243		163.653	-14.7561
	163.483	-13.2729			163.486	-6.77722			163.49	-2.40826			163.492	-5.14321			163.483	-8.92799			163.5	-11.204		163.814	-16.2423		163.82	-14.7557
	163.65	-13.2729			163.652	-6.77705			163.656	-2.40833			163.658	-5.14329			163.649	-8.92793			163.667	-11.204		163.981	-16.2416		163.986	-14.7553
	163.816	-13.2729			163.819	-6.77689			163.823	-2.40839			163.825	-5.14335			163.816	-8.92787			163.834	-11.204		164.147	-16.241		164.153	-14.755
	163.983	-13.2729			163.986	-6.77673			163.99	-2.40843			163.992	-5.1434			163.983	-8.9278			164	-11.204		164.314	-16.2404		164.32	-14.7547
	164.15	-13.2728			164.152	-6.77658			164.156	-2.40849			164.158	-5.14345			164.149	-8.92773			164.167	-11.204		164.481	-16.2398		164.486	-14.7544
	164.316	-13.2727			164.319	-6.77647			164.323	-2.40852			164.325	-5.14351			164.316	-8.92766			164.334	-11.204		164.647	-16.2395		164.653	-14.754
	164.483	-13.2727			164.485	-6.77634			164.49	-2.40853			164.492	-5.14354			164.483	-8.9276			164.5	-11.204		164.814	-16.2393		164.819	-14.7537
	164.65	-13.2726			164.652	-6.77621			164.656	-2.40853			164.658	-5.14357			164.649	-8.92754			164.667	-11.204		164.98	-16.239		164.986	-14.7533
	164.816	-13.2726			164.819	-6.77606			164.823	-2.40847			164.825	-5.1436			164.816	-8.92747			164.834	-11.204		165.147	-16.2387		165.153	-14.7529
	164.983	-13.2726			164.985	-6.7759			164.99	-2.40843			164.992	-5.14363			164.983	-8.92741			165	-11.2041		165.314	-16.2384		165.319	-14.7525
	165.149	-13.2726			165.152	-6.77574			165.156	-2.40838			165.158	-5.14369			165.149	-8.92735			165.167	-11.2041		165.48	-16.2381		165.486	-14.7522
	165.316	-13.2726			165.319	-6.77557			165.323	-2.40824			165.325	-5.14376			165.316	-8.92729			165.334	-11.2042		165.647	-16.2378		165.653	-14.7518
	165.483	-13.2725			165.485	-6.77539			165.49	-2.40817			165.492	-5.14384			165.483	-8.92725			165.5	-11.2042		165.814	-16.2375		165.819	-14.7514
	165.649	-13.2725			165.652	-6.77518			165.656	-2.40812			165.658	-5.14394			165.649	-8.92721			165.667	-11.2042		165.98	-16.2372		165.986	-14.751
	165.816	-13.2724			165.819	-6.77499			165.823	-2.40808			165.825	-5.1441			165.816	-8.92718			165.834	-11.2042		166.147	-16.2369		166.153	-14.7506
	165.983	-13.2723			165.985	-6.7748			165.99	-2.40811			165.992	-5.14422			165.983	-8.92714			166	-11.2042		166.314	-16.2366		166.319	-14.7502
	166.149	-13.2722			166.152	-6.77465			166.156	-2.4081			166.158	-5.14434			166.149	-8.92709			166.167	-11.2043		166.48	-16.2363		166.486	-14.7497
	166.316	-13.2721			166.319	-6.77448			166.323	-2.40812			166.325	-5.14448			166.316	-8.92705			166.334	-11.2043		166.647	-16.236		166.652	-14.7493
	166.483	-13.272			166.485	-6.77429			166.49	-2.40814			166.492	-5.14462			166.483	-8.927			166.5	-11.2043		166.814	-16.2357		166.819	-14.7488
	166.649	-13.2719			166.652	-6.77409			166.656	-2.40821			166.658	-5.14475			166.649	-8.92694			166.667	-11.2044		166.98	-16.2354		166.986	-14.7484
	166.816	-13.2718			166.819	-6.77391			166.823	-2.40827			166.825	-5.14487			166.816	-8.92689			166.834	-11.2044		167.147	-16.2351		167.152	-14.7479
	166.983	-13.2718			166.985	-6.7737			166.99	-2.40829			166.992	-5.14498			166.983	-8.92682			167	-11.2044		167.313	-16.2347		167.319	-14.7474
	167.149	-13.2717			167.152	-6.77349			167.156	-2.40829			167.158	-5.14504			167.149	-8.92674			167.167	-11.2044		167.48	-16.2344		167.486	-14.747
	167.316	-13.2717			167.319	-6.77329			167.323	-2.40829			167.325	-5.14514			167.316	-8.92667			167.334	-11.2044		167.647	-16.234		167.652	-14.7465
	167.483	-13.2717			167.485	-6.7731			167.49	-2.40825			167.492	-5.14523			167.482	-8.92659			167.5	-11.2044		167.813	-16.2337		167.819	-14.746
	167.649	-13.2717			167.652	-6.77293			167.656	-2.40819			167.658	-5.14532			167.649	-8.92652			167.667	-11.2044		167.98	-16.2333		167.986	-14.7455
	167.816	-13.2717			167.819	-6.77277			167.823	-2.40815			167.825	-5.14533			167.816	-8.92645			167.834	-11.2044		168.147	-16.2329		168.152	-14.745
	167.983	-13.2716			167.985	-6.77261			167.99	-2.40813			167.992	-5.14537			167.982	-8.92639			168	-11.2043		168.313	-16.2325		168.319	-14.7445
	168.149	-13.2716			168.152	-6.77245			168.156	-2.40806			168.158	-5.14544			168.149	-8.92633			168.167	-11.2043		168.48	-16.2322		168.485	-14.744
	168.316	-13.2715			168.318	-6.77233			168.323	-2.40803			168.325	-5.14551			168.316	-8.92628			168.334	-11.2043		168.646	-16.2318		168.652	-14.7434
	168.483	-13.2715			168.485	-6.77219			168.49	-2.40797			168.492	-5.14555			168.482	-8.92621			168.5	-11.2043		168.813	-16.2314		168.819	-14.7428
	168.649	-13.2714			168.652	-6.77204			168.656	-2.40791			168.658	-5.14562			168.649	-8.92615			168.667	-11.2043		168.98	-16.231		168.985	-14.7423
	168.816	-13.2713			168.818	-6.77189			168.823	-2.40782			168.825	-5.14571			168.816	-8.92609			168.834	-11.2043		169.146	-16.2306		169.152	-14.7417
	168.983	-13.2712			168.985	-6.77175			168.99	-2.40772			168.992	-5.14581			168.982	-8.92603			169	-11.2043		169.313	-16.2302		169.319	-14.7411
	169.149	-13.2712			169.152	-6.77159			169.156	-2.40765			169.158	-5.14594			169.149	-8.92598			169.167	-11.2043		169.48	-16.2298		169.485	-14.7406
	169.316	-13.2711			169.318	-6.77143			169.323	-2.4076			169.325	-5.14606			169.316	-8.92594			169.334	-11.2043		169.646	-16.2294		169.652	-14.7401
	169.482	-13.2711			169.485	-6.77128			169.49	-2.4075			169.492	-5.14617			169.482	-8.92591			169.5	-11.2043		169.813	-16.229		169.819	-14.7395
	169.649	-13.2711			169.652	-6.77114			169.656	-2.40746			169.658	-5.14628			169.649	-8.92589			169.667	-11.2043		169.98	-16.2285		169.985	-14.7391
	169.816	-13.271			169.818	-6.77098			169.823	-2.40746			169.825	-5.14637			169.816	-8.92584			169.834	-11.2043		170.146	-16.2281		170.152	-14.7386
	169.982	-13.2711			169.985	-6.77082			169.99	-2.40747			169.992	-5.14646			169.982	-8.92579			170	-11.2043		170.313	-16.2277		170.318	-14.7381
	170.149	-13.271			170.152	-6.77065			170.156	-2.40755			170.158	-5.14656			170.149	-8.92573			170.167	-11.2043		170.479	-16.2273		170.485	-14.7377
	170.316	-13.271			170.318	-6.7705			170.323	-2.40762			170.325	-5.14667			170.316	-8.92565			170.334	-11.2043		170.646	-16.2268		170.652	-14.7372
	170.482	-13.271			170.485	-6.77037			170.49	-2.40767			170.492	-5.14676			170.482	-8.92557			170.5	-11.2043		170.813	-16.2263		170.818	-14.7368
	170.649	-13.2709			170.652	-6.77023			170.656	-2.4077			170.658	-5.14687			170.649	-8.92549			170.667	-11.2043		170.979	-16.2259		170.985	-14.7363
	170.816	-13.2709			170.818	-6.77011			170.823	-2.40767			170.825	-5.14696			170.816	-8.92542			170.834	-11.2043		171.146	-16.2254		171.152	-14.7359
	170.982	-13.2708			170.985	-6.77003			170.99	-2.40761			170.992	-5.14704			170.982	-8.92533			171	-11.2042		171.313	-16.2249		171.318	-14.7355
	171.149	-13.2708			171.152	-6.76992			171.156	-2.40756			171.158	-5.14716			171.149	-8.92525			171.167	-11.2043		171.479	-16.2244		171.485	-14.7351
	171.316	-13.2707			171.318	-6.76978			171.323	-2.40751			171.325	-5.14728			171.316	-8.92516			171.334	-11.2043		171.646	-16.2239		171.652	-14.7348
	171.482	-13.2707			171.485	-6.76963			171.489	-2.40741			171.492	-5.14738			171.482	-8.92508			171.5	-11.2043		171.812	-16.2234		171.818	-14.7344
	171.649	-13.2706			171.652	-6.7695			171.656	-2.40736			171.658	-5.14747			171.649	-8.92499			171.667	-11.2043		171.979	-16.2229		171.985	-14.7342
	171.816	-13.2706			171.818	-6.76935			171.823	-2.40733			171.825	-5.14756			171.815	-8.92491			171.834	-11.2043		172.146	-16.2224		172.151	-14.7339
	171.982	-13.2705			171.985	-6.7692			171.989	-2.4073			171.992	-5.14767			171.982	-8.92484			172	-11.2044		172.312	-16.2218		172.318	-14.7337
	172.149	-13.2705			172.151	-6.76904			172.156	-2.40734			172.158	-5.14779			172.149	-8.92479			172.167	-11.2045		172.479	-16.2213		172.485	-14.7335
	172.316	-13.2704			172.318	-6.76888			172.323	-2.40733			172.325	-5.14794			172.315	-8.92473			172.334	-11.2046		172.645	-16.2206		172.651	-14.7333
	172.482	-13.2703			172.485	-6.76873			172.489	-2.4073			172.492	-5.14811			172.482	-8.92467			172.5	-11.2046		172.812	-16.22		172.818	-14.7331
	172.649	-13.2703			172.651	-6.76858			172.656	-2.40727			172.658	-5.1483			172.649	-8.9246			172.667	-11.2046		172.979	-16.2193		172.985	-14.733
	172.816	-13.2702			172.818	-6.76841			172.823	-2.40722			172.825	-5.14846			172.815	-8.92452			172.834	-11.2047		173.145	-16.2186		173.151	-14.7328
	172.982	-13.2702			172.985	-6.76821			172.989	-2.40716			172.992	-5.14862			172.982	-8.92446			173	-11.2047		173.312	-16.2177		173.318	-14.7327
	173.149	-13.2701			173.151	-6.76798			173.156	-2.40711			173.158	-5.14877			173.149	-8.9244			173.167	-11.2045		173.478	-16.2166		173.485	-14.7327
	173.316	-13.2701			173.318	-6.76774			173.323	-2.40709			173.325	-5.14891			173.315	-8.92434			173.334	-11.2044		173.645	-16.215		173.651	-14.7326
	173.482	-13.27			173.485	-6.7675			173.489	-2.40702			173.492	-5.14905			173.482	-8.92428			173.5	-11.2044		173.812	-16.2129		173.818	-14.7326
	173.649	-13.27			173.651	-6.7672			173.656	-2.40695			173.658	-5.14919			173.649	-8.92423			173.667	-11.2043		173.978	-16.2125		173.985	-14.7327
	173.816	-13.2699			173.818	-6.76694			173.823	-2.4069			173.825	-5.14933			173.815	-8.92416			173.834	-11.2043		174.145	-16.2127		174.151	-14.7328
	173.982	-13.2698			173.985	-6.76669			173.989	-2.40687			173.992	-5.14946			173.982	-8.92412			174	-11.2043		174.312	-16.2129		174.318	-14.7328
	174.149	-13.2698			174.151	-6.76645			174.156	-2.40681			174.158	-5.14959			174.149	-8.92408			174.167	-11.2043		174.478	-16.2129		174.485	-14.7329
	174.315	-13.2697			174.318	-6.76621			174.323	-2.40677			174.325	-5.14973			174.315	-8.92405			174.334	-11.2042		174.645	-16.2127		174.651	-14.733
	174.482	-13.2696			174.485	-6.76596			174.489	-2.40674			174.492	-5.14988			174.482	-8.92401			174.5	-11.2042		174.811	-16.2126		174.818	-14.7332
	174.649	-13.2695			174.651	-6.76572			174.656	-2.40672			174.658	-5.15008			174.649	-8.92397			174.667	-11.2042		174.978	-16.2123		174.985	-14.7333
	174.815	-13.2695			174.818	-6.76548			174.823	-2.40668			174.825	-5.15028			174.815	-8.92394			174.834	-11.2042		175.145	-16.212		175.151	-14.7334
	174.982	-13.2694			174.984	-6.7652			174.989	-2.40663			174.992	-5.15046			174.982	-8.9239			175	-11.2041		175.311	-16.2117		175.318	-14.7337
	175.149	-13.2694			175.151	-6.76494			175.156	-2.40658			175.158	-5.15064			175.149	-8.92385			175.167	-11.2041		175.478	-16.2113		175.485	-14.7339
	175.315	-13.2693			175.318	-6.76467			175.323	-2.4065			175.325	-5.15084			175.315	-8.9238			175.334	-11.204		175.645	-16.211		175.651	-14.7341
	175.482	-13.2693			175.484	-6.76441			175.489	-2.40643			175.492	-5.15101			175.482	-8.92375			175.5	-11.204		175.811	-16.2107		175.818	-14.7344
	175.649	-13.2692			175.651	-6.76417			175.656	-2.40635			175.658	-5.15115			175.649	-8.92367			175.667	-11.204		175.978	-16.2103		175.985	-14.7346
	175.815	-13.2692			175.818	-6.76391			175.823	-2.40628			175.825	-5.15129			175.815	-8.92361			175.834	-11.204		176.145	-16.2099		176.151	-14.7348
	175.982	-13.2691			175.984	-6.76365			175.989	-2.40619			175.992	-5.15133			175.982	-8.92353			176	-11.204		176.311	-16.2096		176.318	-14.7351
	176.149	-13.2691			176.151	-6.76342			176.156	-2.40614			176.158	-5.15141			176.148	-8.92346			176.167	-11.204		176.478	-16.2092		176.485	-14.7354
	176.315	-13.269			176.318	-6.76319			176.323	-2.40608			176.325	-5.15151			176.315	-8.9234			176.334	-11.2039		176.644	-16.2089		176.651	-14.7356
	176.482	-13.2689			176.484	-6.76293			176.489	-2.40604			176.492	-5.15164			176.482	-8.92326			176.5	-11.2039		176.811	-16.2086		176.818	-14.7359
	176.649	-13.2688			176.651	-6.76265			176.656	-2.40599			176.658	-5.15172			176.648	-8.92324			176.667	-11.2038		176.978	-16.2083		176.985	-14.7361
	176.815	-13.2687			176.818	-6.76236			176.823	-2.40599			176.825	-5.15179			176.815	-8.92335			176.834	-11.2038		177.144	-16.208		177.151	-14.7363
	176.982	-13.2686			176.984	-6.76198			176.989	-2.40599			176.992	-5.15182			176.982	-8.92298			177	-11.2037		177.311	-16.2076		177.318	-14.7366
	177.149	-13.2685			177.151	-6.7616			177.156	-2.40599			177.158	-5.15184			177.148	-8.92319			177.167	-11.2037		177.478	-16.2072		177.485	-14.7368
	177.315	-13.2684			177.318	-6.76122			177.323	-2.406			177.325	-5.15182			177.315	-8.92308			177.334	-11.2037		177.644	-16.2067		177.651	-14.737
	177.482	-13.2684			177.484	-6.76083			177.489	-2.406			177.492	-5.15181			177.482	-8.92316			177.5	-11.2036		177.811	-16.2063		177.818	-14.7373
	177.649	-13.2683			177.651	-6.76042			177.656	-2.40594			177.658	-5.15177			177.648	-8.92265			177.667	-11.2036		177.978	-16.2063		177.985	-14.7375
	177.815	-13.268			177.817	-6.75995			177.823	-2.40584			177.825	-5.15172			177.815	-8.92303			177.834	-11.2035		178.144	-16.2065		178.152	-14.7379
	177.982	-13.2682			177.984	-6.75951			177.989	-2.40575			177.992	-5.15158			177.982	-8.92293			178	-11.2034		178.311	-16.2067		178.318	-14.7382
	178.148	-13.2683			178.151	-6.75908			178.156	-2.40555			178.158	-5.15147			178.148	-8.92295			178.167	-11.2033		178.478	-16.207		178.485	-14.7385
	178.315	-13.2682			178.317	-6.75864			178.323	-2.40541			178.325	-5.15133			178.315	-8.92295			178.334	-11.2032		178.644	-16.2073		178.652	-14.7388
	178.482	-13.2682			178.484	-6.75819			178.489	-2.40529			178.492	-5.15116			178.482	-8.92251			178.5	-11.2031		178.811	-16.2076		178.818	-14.7391
	178.648	-13.2681			178.651	-6.75773			178.656	-2.40519			178.658	-5.15091			178.648	-8.92261			178.667	-11.203		178.978	-16.2079		178.985	-14.7394
	178.815	-13.2681			178.817	-6.75723			178.823	-2.40515			178.825	-5.15068			178.815	-8.9226			178.833	-11.2029		179.144	-16.2081		179.152	-14.7397
	178.982	-13.2679			178.984	-6.75671			178.989	-2.4051			178.992	-5.15044			178.982	-8.92227			179	-11.2027		179.311	-16.2085		179.318	-14.7399
	179.148	-13.2684			179.15	-6.75613			179.156	-2.40506			179.158	-5.15019			179.148	-8.92265			179.167	-11.2027		179.478	-16.2089		179.485	-14.7401
	179.315	-13.268			179.317	-6.75557			179.323	-2.40502			179.325	-5.14994			179.315	-8.92275			179.333	-11.2026		179.644	-16.2092		179.652	-14.7403
	179.482	-13.2678			179.484	-6.75502			179.489	-2.40501			179.492	-5.1497			179.482	-8.92233			179.5	-11.2026		179.811	-16.2096		179.818	-14.7405
	179.648	-13.2676			179.65	-6.75446			179.656	-2.40497			179.658	-5.14945			179.648	-8.92214			179.667	-11.2025		179.978	-16.21		179.985	-14.7407
	179.815	-13.267			179.817	-6.75384			179.823	-2.4049			179.825	-5.14918			179.815	-8.92228			179.833	-11.2026		180.144	-16.2104		180.152	-14.7408
	179.982	-13.2674			179.984	-6.75322			179.989	-2.40481			179.992	-5.14888			179.982	-8.92238			180	-11.2026		180.311	-16.2109		180.318	-14.741
	180.148	-13.2671			180.15	-6.75258			180.156	-2.40466			180.158	-5.14857			180.148	-8.92237			180.167	-11.2025		180.478	-16.2114		180.485	-14.7411
	180.315	-13.2669			180.317	-6.75193			180.323	-2.40453			180.325	-5.14821			180.315	-8.92206			180.333	-11.2025		180.645	-16.2119		180.652	-14.7413
	180.482	-13.2673			180.483	-6.75119			180.489	-2.40439			180.492	-5.14783			180.481	-8.92194			180.5	-11.2024		180.811	-16.2124		180.818	-14.7415
	180.648	-13.2675			180.65	-6.75047			180.656	-2.40427			180.658	-5.14744			180.648	-8.92184			180.667	-11.2023		180.978	-16.2131		180.985	-14.7417
	180.815	-13.267			180.817	-6.74971			180.823	-2.40418			180.825	-5.14692			180.815	-8.92175			180.833	-11.2022		181.145	-16.2138		181.152	-14.7419
	180.982	-13.267			180.983	-6.74893			180.989	-2.40411			180.991	-5.14645			180.981	-8.92167			181	-11.2021		181.311	-16.2145		181.318	-14.7421
	181.148	-13.2673			181.15	-6.74805			181.156	-2.40404			181.158	-5.14598			181.148	-8.92164			181.167	-11.202		181.478	-16.2153		181.485	-14.7422
	181.315	-13.2675			181.316	-6.74719			181.323	-2.40396			181.325	-5.14552			181.315	-8.9216			181.333	-11.2018		181.645	-16.216		181.652	-14.7424
	181.482	-13.2669			181.483	-6.74633			181.489	-2.40399			181.491	-5.14505			181.481	-8.92159			181.5	-11.2017		181.812	-16.2167		181.818	-14.7425
	181.648	-13.2666			181.65	-6.74543			181.656	-2.40399			181.658	-5.14459			181.648	-8.92158			181.667	-11.2016		181.978	-16.2175		181.985	-14.7427
	181.815	-13.2664			181.816	-6.74449			181.823	-2.40393			181.825	-5.14411			181.815	-8.92162			181.833	-11.2015		182.145	-16.2183		182.152	-14.7428
	181.981	-13.2664			181.983	-6.74357			181.989	-2.40385			181.991	-5.14361			181.981	-8.92165			182	-11.2014		182.312	-16.2191		182.318	-14.7429
	182.148	-13.2664			182.149	-6.74266			182.156	-2.40374			182.158	-5.14311			182.148	-8.92169			182.167	-11.2013		182.478	-16.2199		182.485	-14.7431
	182.315	-13.2663			182.316	-6.74175			182.322	-2.40364			182.325	-5.14261			182.315	-8.92172			182.333	-11.2012		182.645	-16.2207		182.652	-14.7432
	182.481	-13.2663			182.483	-6.74079			182.489	-2.40356			182.491	-5.14209			182.481	-8.92177			182.5	-11.2012		182.812	-16.2217		182.818	-14.7433
	182.648	-13.2663			182.649	-6.73981			182.656	-2.40351			182.658	-5.14156			182.648	-8.92179			182.667	-11.2011		182.979	-16.2227		182.985	-14.7435
	182.815	-13.2663			182.816	-6.73879			182.822	-2.40338			182.824	-5.14104			182.815	-8.92182			182.833	-11.201		183.145	-16.2236		183.152	-14.7436
	182.981	-13.2663			182.982	-6.73773			182.989	-2.40325			182.991	-5.14055			182.981	-8.92185			183	-11.2009		183.312	-16.2245		183.318	-14.7437
	183.148	-13.2664			183.149	-6.73659			183.156	-2.40314			183.158	-5.14006			183.148	-8.92167			183.167	-11.2008		183.479	-16.2254		183.485	-14.7439
	183.315	-13.2665			183.316	-6.73548			183.322	-2.40302			183.324	-5.13956			183.315	-8.92148			183.333	-11.2006		183.646	-16.2263		183.652	-14.7441
	183.481	-13.2666			183.482	-6.73435			183.489	-2.40288			183.491	-5.13911			183.481	-8.92129			183.5	-11.2005		183.812	-16.2272		183.818	-14.7442
	183.648	-13.2667			183.649	-6.7332			183.656	-2.40271			183.658	-5.1386			183.648	-8.92103			183.667	-11.2003		183.979	-16.2281		183.985	-14.7444
	183.815	-13.2668			183.815	-6.732			183.822	-2.40255			183.824	-5.13808			183.815	-8.92099			183.833	-11.2001		184.146	-16.2291		184.152	-14.7445
	183.981	-13.2669			183.982	-6.73083			183.989	-2.40236			183.991	-5.13755			183.981	-8.9212			184	-11.1999		184.312	-16.2301		184.318	-14.7447
	184.148	-13.2671			184.149	-6.72967			184.156	-2.40216			184.158	-5.13701			184.148	-8.92119			184.167	-11.1998		184.479	-16.231		184.485	-14.7449
	184.315	-13.2672			184.315	-6.7285			184.322	-2.40197			184.324	-5.1365			184.315	-8.92098			184.333	-11.1996		184.646	-16.232		184.652	-14.745
	184.481	-13.2672			184.482	-6.72737			184.489	-2.40181			184.491	-5.13602			184.481	-8.92078			184.5	-11.1994		184.813	-16.233		184.818	-14.7452
	184.648	-13.267			184.648	-6.7259			184.656	-2.40167			184.657	-5.13556			184.648	-8.92096			184.667	-11.1992		184.979	-16.234		184.985	-14.7453
	184.815	-13.2666			184.815	-6.72396			184.822	-2.40153			184.824	-5.13516			184.815	-8.92067			184.833	-11.199		185.146	-16.235		185.152	-14.7454
	184.981	-13.266			184.981	-6.72283			184.989	-2.40147			184.991	-5.13472			184.981	-8.92028			185	-11.1988		185.313	-16.236		185.318	-14.7455
	185.148	-13.2653			185.148	-6.72192			185.156	-2.4014			185.157	-5.13428			185.148	-8.92068			185.167	-11.1985		185.48	-16.237		185.485	-14.7457
	185.315	-13.266			185.315	-6.72077			185.322	-2.40131			185.324	-5.13384			185.314	-8.92052			185.333	-11.1984		185.646	-16.238		185.652	-14.7458
	185.481	-13.2663			185.481	-6.71906			185.489	-2.4012			185.491	-5.13341			185.481	-8.92054			185.5	-11.1982		185.813	-16.2389		185.818	-14.7459
	185.648	-13.2658			185.648	-6.7178			185.656	-2.40108			185.657	-5.13296			185.648	-8.92051			185.667	-11.1981		185.98	-16.2398		185.985	-14.746
	185.815	-13.2652			185.814	-6.71602			185.822	-2.40097			185.824	-5.13251			185.814	-8.92039			185.833	-11.198		186.147	-16.2408		186.152	-14.7462
	185.981	-13.2657			185.981	-6.71453			185.989	-2.4009			185.991	-5.13206			185.981	-8.92041			186	-11.1978		186.313	-16.2417		186.318	-14.7463
	186.148	-13.2652			186.147	-6.71302			186.156	-2.40084			186.157	-5.13162			186.148	-8.92026			186.167	-11.1976		186.48	-16.2427		186.485	-14.7464
	186.314	-13.2654			186.314	-6.7115			186.322	-2.40072			186.324	-5.13119			186.314	-8.92049			186.333	-11.1975		186.647	-16.2436		186.652	-14.7466
	186.481	-13.2654			186.48	-6.70997			186.489	-2.40059			186.49	-5.13076			186.481	-8.92033			186.5	-11.1973		186.813	-16.2445		186.818	-14.7467
	186.648	-13.2654			186.647	-6.70852			186.656	-2.40046			186.657	-5.13033			186.648	-8.92026			186.667	-11.1971		186.98	-16.2454		186.985	-14.7469
	186.814	-13.2655			186.814	-6.70707			186.822	-2.40036			186.824	-5.12997			186.814	-8.92022			186.833	-11.1969		187.147	-16.2463		187.152	-14.747
	186.981	-13.2653			186.98	-6.70563			186.989	-2.40025			186.99	-5.12958			186.981	-8.92018			187	-11.1967		187.314	-16.2472		187.319	-14.7472
	187.148	-13.2659			187.147	-6.70419			187.156	-2.40012			187.157	-5.12917			187.148	-8.92007			187.166	-11.1965		187.48	-16.248		187.485	-14.7474
	187.314	-13.2652			187.313	-6.7028			187.322	-2.39999			187.324	-5.12876			187.314	-8.91999			187.333	-11.1962		187.647	-16.2489		187.652	-14.7475
	187.481	-13.2653			187.48	-6.70141			187.489	-2.3999			187.49	-5.12838			187.481	-8.9199			187.5	-11.196		187.814	-16.2497		187.819	-14.7477
	187.648	-13.2651			187.646	-6.70003			187.656	-2.39981			187.657	-5.12797			187.648	-8.91981			187.666	-11.1957		187.981	-16.2505		187.985	-14.7479
	187.814	-13.2652			187.813	-6.69868			187.822	-2.39972			187.824	-5.12756			187.814	-8.91971			187.833	-11.1955		188.147	-16.2512		188.152	-14.7481
	187.981	-13.2652			187.98	-6.69736			187.989	-2.39963			187.99	-5.12717			187.981	-8.91963			188	-11.1952		188.314	-16.252		188.319	-14.7482
	188.148	-13.2652			188.146	-6.69607			188.156	-2.39954			188.157	-5.12677			188.148	-8.91957			188.166	-11.1949		188.481	-16.2528		188.485	-14.7484
	188.314	-13.2651			188.313	-6.69481			188.322	-2.39948			188.324	-5.12639			188.314	-8.91951			188.333	-11.1945		188.647	-16.2535		188.652	-14.7486
	188.481	-13.2649			188.479	-6.69358			188.489	-2.39939			188.49	-5.12604			188.481	-8.91947			188.5	-11.1943		188.814	-16.2543		188.819	-14.7488
	188.648	-13.265			188.646	-6.69247			188.656	-2.39929			188.657	-5.12568			188.648	-8.91942			188.666	-11.194		188.981	-16.2551		188.985	-14.7489
	188.814	-13.265			188.812	-6.69136			188.822	-2.39917			188.824	-5.12534			188.814	-8.91937			188.833	-11.1937		189.148	-16.2557		189.152	-14.749
	188.981	-13.265			188.979	-6.69035			188.989	-2.39904			188.99	-5.12496			188.981	-8.91933			189	-11.1934		189.314	-16.2562		189.319	-14.7491
	189.148	-13.2648			189.146	-6.68934			189.156	-2.39896			189.157	-5.12455			189.148	-8.91927			189.166	-11.1932		189.481	-16.2572		189.485	-14.7493
	189.314	-13.2647			189.312	-6.68852			189.322	-2.39888			189.323	-5.12415			189.314	-8.91922			189.333	-11.1929		189.648	-16.2576		189.652	-14.7493
	189.481	-13.2646			189.479	-6.68763			189.489	-2.39879			189.49	-5.12375			189.481	-8.91919			189.5	-11.1926		189.814	-16.2585		189.819	-14.7494
	189.648	-13.2645			189.645	-6.68685			189.656	-2.39874			189.657	-5.12337			189.648	-8.91915			189.666	-11.1923		189.981	-16.2586		189.985	-14.7495
	189.814	-13.2644			189.812	-6.68618			189.822	-2.39867			189.823	-5.12301			189.814	-8.91909			189.833	-11.192		190.148	-16.2595		190.152	-14.7495
	189.981	-13.2643			189.979	-6.68562			189.989	-2.39857			189.99	-5.12266			189.981	-8.91903			190	-11.1917		190.315	-16.2606		190.319	-14.7496
	190.148	-13.2642			190.145	-6.68499			190.155	-2.39846			190.157	-5.12236			190.147	-8.91899			190.166	-11.1914		190.481	-16.2611		190.485	-14.7497
	190.314	-13.2642			190.312	-6.68443			190.322	-2.39834			190.323	-5.12203			190.314	-8.91896			190.333	-11.1911		190.648	-16.2613		190.652	-14.7499
	190.481	-13.2641			190.479	-6.68399			190.489	-2.39821			190.49	-5.12168			190.481	-8.91892			190.5	-11.1908		190.815	-16.2613		190.819	-14.75
	190.647	-13.264			190.645	-6.6839			190.655	-2.39811			190.657	-5.12133			190.647	-8.91888			190.666	-11.1906		190.981	-16.2614		190.985	-14.7501
	190.814	-13.2639			190.812	-6.68374			190.822	-2.39803			190.823	-5.12099			190.814	-8.91884			190.833	-11.1903		191.148	-16.2615		191.152	-14.7503
	190.981	-13.2639			190.979	-6.68365			190.989	-2.39791			190.99	-5.12066			190.981	-8.9188			190.999	-11.1901		191.315	-16.2617		191.319	-14.7505
	191.147	-13.2638			191.145	-6.68362			191.155	-2.39783			191.157	-5.12036			191.147	-8.91875			191.166	-11.1899		191.481	-16.2621		191.485	-14.7507
	191.314	-13.2637			191.312	-6.68379			191.322	-2.39776			191.323	-5.12006			191.314	-8.91868			191.333	-11.1896		191.648	-16.2623		191.652	-14.7508
	191.481	-13.2637			191.479	-6.68399			191.489	-2.39766			191.49	-5.11974			191.481	-8.9186			191.499	-11.1894		191.815	-16.2626		191.819	-14.751
	191.647	-13.2636			191.645	-6.6842			191.655	-2.39753			191.656	-5.11941			191.647	-8.91852			191.666	-11.1891		191.981	-16.263		191.985	-14.7513
	191.814	-13.2635			191.812	-6.68445			191.822	-2.39741			191.823	-5.11909			191.814	-8.91841			191.833	-11.1889		192.148	-16.2632		192.152	-14.7515
	191.981	-13.2634			191.979	-6.68485			191.989	-2.39729			191.99	-5.11878			191.981	-8.91833			191.999	-11.1886		192.315	-16.2634		192.319	-14.7517
	192.147	-13.2633			192.145	-6.68523			192.155	-2.39714			192.156	-5.11844			192.147	-8.91825			192.166	-11.1883		192.481	-16.2639		192.485	-14.752
	192.314	-13.2633			192.312	-6.68564			192.322	-2.39696			192.323	-5.11811			192.314	-8.91816			192.333	-11.1881		192.648	-16.2645		192.652	-14.7522
	192.481	-13.2632			192.479	-6.68611			192.489	-2.39682			192.49	-5.11778			192.481	-8.9181			192.499	-11.1878		192.815	-16.2652		192.819	-14.7524
	192.647	-13.2632			192.645	-6.68662			192.655	-2.39668			192.656	-5.11745			192.647	-8.91803			192.666	-11.1875		192.982	-16.2647		192.985	-14.7527
	192.814	-13.2632			192.812	-6.68721			192.822	-2.39653			192.823	-5.11714			192.814	-8.91795			192.833	-11.1872		193.148	-16.2645		193.152	-14.7529
	192.981	-13.2631			192.979	-6.68782			192.989	-2.39648			192.99	-5.1168			192.981	-8.91789			192.999	-11.1869		193.315	-16.2648		193.319	-14.7531
	193.147	-13.2631			193.145	-6.68862			193.155	-2.39637			193.156	-5.11646			193.147	-8.91781			193.166	-11.1867		193.482	-16.2658		193.485	-14.7534
	193.314	-13.263			193.312	-6.68955			193.322	-2.39625			193.323	-5.11614			193.314	-8.91772			193.333	-11.1864		193.648	-16.2655		193.652	-14.7536
	193.481	-13.263			193.479	-6.69082			193.489	-2.39612			193.49	-5.11583			193.481	-8.91764			193.499	-11.1862		193.815	-16.2652		193.819	-14.7538
	193.647	-13.2629			193.646	-6.69234			193.655	-2.39595			193.656	-5.11552			193.647	-8.91756			193.666	-11.186		193.982	-16.2657		193.985	-14.754
	193.814	-13.2628			193.812	-6.69402			193.822	-2.3958			193.823	-5.1152			193.814	-8.91747			193.833	-11.1857		194.148	-16.2664		194.152	-14.7542
	193.981	-13.2628			193.979	-6.69589			193.989	-2.39566			193.989	-5.1149			193.98	-8.9174			193.999	-11.1856		194.315	-16.2656		194.319	-14.7545
	194.147	-13.2627			194.146	-6.69796			194.155	-2.39552			194.156	-5.11462			194.147	-8.91732			194.166	-11.1854		194.482	-16.265		194.485	-14.7547
	194.314	-13.2627			194.313	-6.70001			194.322	-2.39532			194.323	-5.11439			194.314	-8.91724			194.333	-11.1853		194.648	-16.2653		194.652	-14.7549
	194.481	-13.2626			194.48	-6.70214			194.489	-2.39517			194.489	-5.11413			194.48	-8.91719			194.499	-11.1851		194.815	-16.2662		194.819	-14.7551
	194.647	-13.2626			194.646	-6.70447			194.655	-2.39503			194.656	-5.11387			194.647	-8.91714			194.666	-11.1851		194.982	-16.2657		194.985	-14.7553
	194.814	-13.2625			194.813	-6.70698			194.822	-2.39489			194.823	-5.11362			194.814	-8.91708			194.833	-11.185		195.148	-16.2652		195.152	-14.7556
	194.98	-13.2624			194.98	-6.70948			194.989	-2.3948			194.989	-5.11346			194.98	-8.91701			194.999	-11.185		195.315	-16.2647		195.319	-14.7558
	195.147	-13.2623			195.147	-6.71208			195.155	-2.39468			195.156	-5.11329			195.147	-8.91697			195.166	-11.1849		195.481	-16.2644		195.486	-14.7561
	195.314	-13.2623			195.314	-6.71473			195.322	-2.39458			195.323	-5.11314			195.314	-8.9169			195.333	-11.1849		195.648	-16.2645		195.652	-14.7563
	195.48	-13.2622			195.481	-6.71763			195.489	-2.39449			195.489	-5.11299			195.48	-8.91683			195.499	-11.1849		195.815	-16.2644		195.819	-14.7564
	195.647	-13.2622			195.648	-6.7204			195.655	-2.39439			195.656	-5.11295			195.647	-8.91675			195.666	-11.1849		195.981	-16.2643		195.986	-14.7566
	195.814	-13.2621			195.814	-6.72319			195.822	-2.39425			195.823	-5.11289			195.814	-8.91667			195.833	-11.185		196.148	-16.2643		196.152	-14.7568
	195.98	-13.2621			195.981	-6.72606			195.989	-2.39413			195.989	-5.11284			195.98	-8.91659			195.999	-11.185		196.315	-16.264		196.319	-14.757
	196.147	-13.262			196.148	-6.72877			196.155	-2.39403			196.156	-5.1128			196.147	-8.91651			196.166	-11.1851		196.481	-16.2637		196.486	-14.7571
	196.314	-13.262			196.315	-6.73102			196.322	-2.3939			196.323	-5.11287			196.314	-8.91643			196.333	-11.1851		196.648	-16.2634		196.652	-14.7572
	196.48	-13.262			196.482	-6.73267			196.489	-2.39379			196.489	-5.11291			196.48	-8.91635			196.499	-11.1852		196.815	-16.263		196.819	-14.7574
	196.647	-13.2619			196.649	-6.73499			196.655	-2.39369			196.656	-5.11299			196.647	-8.91627			196.666	-11.1853		196.981	-16.2632		196.986	-14.7575
	196.814	-13.2619			196.815	-6.73707			196.822	-2.39361			196.823	-5.1131			196.814	-8.9162			196.833	-11.1854		197.148	-16.2632		197.152	-14.7577
	196.98	-13.2618			196.982	-6.73917			196.989	-2.39354			196.989	-5.1133			196.98	-8.91611			196.999	-11.1856		197.315	-16.2627		197.319	-14.7578
	197.147	-13.2618			197.149	-6.74108			197.155	-2.39344			197.156	-5.11346			197.147	-8.91602			197.166	-11.1857		197.481	-16.2621		197.486	-14.758
	197.314	-13.2617			197.316	-6.74287			197.322	-2.39336			197.323	-5.11362			197.314	-8.91592			197.333	-11.186		197.648	-16.2615		197.652	-14.7581
	197.48	-13.2616			197.482	-6.74428			197.488	-2.3933			197.489	-5.11377			197.48	-8.91583			197.499	-11.1863		197.814	-16.2611		197.819	-14.7582
	197.647	-13.2615			197.649	-6.74575			197.655	-2.39319			197.656	-5.11401			197.647	-8.91575			197.666	-11.1865		197.981	-16.2601		197.986	-14.7584
	197.814	-13.2614			197.816	-6.74712			197.822	-2.39309			197.823	-5.11427			197.813	-8.91564			197.833	-11.1868		198.148	-16.2598		198.152	-14.7584
	197.98	-13.2613			197.983	-6.74837			197.988	-2.39303			197.989	-5.11455			197.98	-8.91555			197.999	-11.1872		198.314	-16.2594		198.319	-14.7585
	198.147	-13.2612			198.149	-6.74953			198.155	-2.39297			198.156	-5.11484			198.147	-8.91545			198.166	-11.1875		198.481	-16.2589		198.486	-14.7585
	198.314	-13.2611			198.316	-6.75072			198.322	-2.39287			198.323	-5.11518			198.313	-8.91536			198.333	-11.1879		198.648	-16.2584		198.652	-14.7585
	198.48	-13.261			198.483	-6.75179			198.488	-2.39273			198.489	-5.11549			198.48	-8.91526			198.499	-11.1882		198.814	-16.2579		198.819	-14.7585
	198.647	-13.2609			198.65	-6.75277			198.655	-2.39258			198.656	-5.11578			198.647	-8.91515			198.666	-11.1886		198.981	-16.2573		198.986	-14.7585
	198.813	-13.2608			198.816	-6.75354			198.822	-2.39244			198.823	-5.11604			198.813	-8.91505			198.833	-11.1889		199.147	-16.2567		199.152	-14.7584
	198.98	-13.2608			198.983	-6.75431			198.988	-2.39228			198.989	-5.11623			198.98	-8.91493			198.999	-11.1892		199.314	-16.2561		199.319	-14.7584
	199.147	-13.2607			199.15	-6.75489			199.155	-2.39202			199.156	-5.11641			199.147	-8.91482			199.166	-11.1896		199.481	-16.2555		199.486	-14.7583
	199.313	-13.2607			199.317	-6.7554			199.322	-2.3918			199.323	-5.11661			199.313	-8.9147			199.333	-11.1899		199.647	-16.2549		199.652	-14.7582
	199.48	-13.2606			199.483	-6.75584			199.488	-2.39162			199.49	-5.11681			199.48	-8.9146			199.499	-11.1903		199.814	-16.2542		199.819	-14.7581
	199.647	-13.2605			199.65	-6.7563			199.655	-2.39144			199.656	-5.11696			199.647	-8.91449			199.666	-11.1906		199.98	-16.2536		199.986	-14.7581
	199.813	-13.2605			199.817	-6.75673			199.822	-2.39122			199.823	-5.11715			199.813	-8.91441			199.833	-11.1909		200.147	-16.253		200.152	-14.758
	199.98	-13.2604			199.983	-6.75713			199.988	-2.39103			199.99	-5.11734			199.98	-8.91433			200	-11.1911		200.314	-16.2524		200.319	-14.7579
	200.147	-13.2603			200.15	-6.7575			200.155	-2.39086			200.156	-5.11752			200.147	-8.91423			200.166	-11.1914		200.48	-16.2518		200.485	-14.7579
	200.313	-13.2602			200.317	-6.75774			200.322	-2.3907			200.323	-5.1177			200.313	-8.91412			200.333	-11.1917		200.647	-16.2511		200.652	-14.7578
	200.48	-13.2602			200.483	-6.75803			200.488	-2.39055			200.49	-5.11787			200.48	-8.91401			200.5	-11.1919		200.814	-16.2505		200.819	-14.7577
	200.647	-13.2601			200.65	-6.75832			200.655	-2.39041			200.656	-5.11801			200.646	-8.91388			200.666	-11.1922		200.98	-16.2499		200.985	-14.7576
	200.813	-13.26			200.817	-6.7586			200.822	-2.39026			200.823	-5.11814			200.813	-8.91377			200.833	-11.1924		201.147	-16.2493		201.152	-14.7574
	200.98	-13.2599			200.983	-6.75875			200.988	-2.39012			200.99	-5.11819			200.98	-8.91366			201	-11.1927		201.313	-16.2487		201.319	-14.7573
	201.147	-13.2598			201.15	-6.75892			201.155	-2.39003			201.156	-5.11828			201.146	-8.91355			201.166	-11.1929		201.48	-16.2481		201.485	-14.7571
	201.313	-13.2598			201.317	-6.75907			201.322	-2.38992			201.323	-5.11839			201.313	-8.91344			201.333	-11.1932		201.647	-16.2475		201.652	-14.7569
	201.48	-13.2597			201.483	-6.7592			201.488	-2.38978			201.49	-5.1185			201.48	-8.91333			201.5	-11.1934		201.813	-16.2469		201.819	-14.7566
	201.647	-13.2597			201.65	-6.75924			201.655	-2.38963			201.656	-5.11861			201.646	-8.91321			201.666	-11.1935		201.98	-16.2464		201.985	-14.7564
	201.813	-13.2596			201.817	-6.75932			201.822	-2.3895			201.823	-5.11872			201.813	-8.91309			201.833	-11.1936		202.146	-16.2458		202.152	-14.7562
	201.98	-13.2595			201.983	-6.7594			201.988	-2.38937			201.99	-5.11883			201.98	-8.91297			202	-11.1936		202.313	-16.2454		202.319	-14.7559
	202.147	-13.2595			202.15	-6.75947			202.155	-2.38923			202.156	-5.11894			202.146	-8.91284			202.166	-11.1937		202.48	-16.2449		202.485	-14.7557
	202.313	-13.2594			202.317	-6.7595			202.322	-2.3891			202.323	-5.11905			202.313	-8.91272			202.333	-11.1937		202.646	-16.2444		202.652	-14.7555
	202.48	-13.2594			202.483	-6.7595			202.488	-2.38901			202.49	-5.11912			202.48	-8.91261			202.5	-11.1937		202.813	-16.244		202.819	-14.7553
	202.646	-13.2593			202.65	-6.75947			202.655	-2.3889			202.656	-5.11919			202.646	-8.91249			202.666	-11.1937		202.98	-16.2436		202.985	-14.7551
	202.813	-13.2593			202.817	-6.75941			202.822	-2.38877			202.823	-5.11924			202.813	-8.91237			202.833	-11.1937		203.146	-16.2432		203.152	-14.7548
	202.98	-13.2593			202.983	-6.75928			202.988	-2.38861			202.99	-5.11928			202.98	-8.91227			203	-11.1936		203.313	-16.2427		203.319	-14.7546
	203.146	-13.2592			203.15	-6.7592			203.155	-2.38843			203.156	-5.11924			203.146	-8.91217			203.166	-11.1936		203.479	-16.2423		203.485	-14.7544
	203.313	-13.2592			203.317	-6.75913			203.322	-2.38827			203.323	-5.11923			203.313	-8.91207			203.333	-11.1934		203.646	-16.242		203.652	-14.7542
	203.48	-13.2592			203.483	-6.75905			203.488	-2.3881			203.49	-5.11923			203.479	-8.91195			203.5	-11.1933		203.813	-16.2416		203.819	-14.754
	203.646	-13.2591			203.65	-6.75898			203.655	-2.38793			203.656	-5.11921			203.646	-8.91183			203.666	-11.1932		203.979	-16.2412		203.985	-14.7538
	203.813	-13.259			203.817	-6.75891			203.822	-2.38768			203.823	-5.11915			203.813	-8.91171			203.833	-11.1931		204.146	-16.2408		204.152	-14.7535
	203.98	-13.2589			203.983	-6.75884			203.988	-2.38748			203.99	-5.11911			203.979	-8.91155			204	-11.193		204.313	-16.2404		204.318	-14.7533
	204.146	-13.2588			204.15	-6.75877			204.155	-2.3873			204.156	-5.11906			204.146	-8.91139			204.166	-11.1929		204.479	-16.2401		204.485	-14.7531
	204.313	-13.2587			204.317	-6.75873			204.321	-2.38714			204.323	-5.11902			204.313	-8.91124			204.333	-11.1928		204.646	-16.2397		204.652	-14.7529
	204.48	-13.2586			204.483	-6.75868			204.488	-2.38701			204.49	-5.11897			204.479	-8.91108			204.5	-11.1927		204.813	-16.2393		204.818	-14.7527
	204.646	-13.2585			204.65	-6.75861			204.655	-2.38687			204.656	-5.11893			204.646	-8.91091			204.666	-11.1925		204.979	-16.239		204.985	-14.7524
	204.813	-13.2585			204.817	-6.75855			204.821	-2.38674			204.823	-5.1189			204.813	-8.91074			204.833	-11.1923		205.146	-16.2386		205.152	-14.7522
	204.98	-13.2584			204.983	-6.75847			204.988	-2.38667			204.99	-5.11886			204.979	-8.91058			205	-11.1921		205.312	-16.2383		205.318	-14.752
	205.146	-13.2583			205.15	-6.75838			205.155	-2.38661			205.156	-5.11882			205.146	-8.91042			205.166	-11.1919		205.479	-16.238		205.485	-14.7517
	205.313	-13.2582			205.317	-6.75828			205.321	-2.38649			205.323	-5.11878			205.313	-8.91027			205.333	-11.1917		205.646	-16.2378		205.652	-14.7515
	205.48	-13.2582			205.483	-6.75818			205.488	-2.38633			205.49	-5.11875			205.479	-8.91012			205.5	-11.1915		205.812	-16.2375		205.818	-14.7513
	205.646	-13.2581			205.65	-6.75805			205.655	-2.38617			205.656	-5.11872			205.646	-8.90996			205.666	-11.1913		205.979	-16.2372		205.985	-14.7511
	205.813	-13.258			205.817	-6.75793			205.821	-2.38596			205.823	-5.11867			205.812	-8.90979			205.833	-11.1911		206.146	-16.2369		206.152	-14.7509
	205.98	-13.2579			205.983	-6.7578			205.988	-2.38576			205.99	-5.11862			205.979	-8.90963			206	-11.191		206.312	-16.2367		206.318	-14.7507
	206.146	-13.2579			206.15	-6.75767			206.155	-2.38558			206.156	-5.11857			206.146	-8.90946			206.166	-11.1908		206.479	-16.2364		206.485	-14.7505
	206.313	-13.2578			206.316	-6.75754			206.321	-2.38541			206.323	-5.11852			206.312	-8.9093			206.333	-11.1907		206.646	-16.2361		206.652	-14.7504
	206.479	-13.2578			206.483	-6.75741			206.488	-2.3853			206.489	-5.11845			206.479	-8.90912			206.499	-11.1905		206.812	-16.2358		206.818	-14.7503
	206.646	-13.2577			206.65	-6.75729			206.655	-2.38518			206.656	-5.11839			206.646	-8.90894			206.666	-11.1904		206.979	-16.2356		206.985	-14.7501
	206.813	-13.2577			206.816	-6.75717			206.821	-2.38508			206.823	-5.11835			206.812	-8.90875			206.833	-11.1903		207.145	-16.2353		207.152	-14.75
	206.979	-13.2576			206.983	-6.75704			206.988	-2.38499			206.989	-5.11833			206.979	-8.90856			206.999	-11.1902		207.312	-16.2349		207.318	-14.75
	207.146	-13.2576			207.15	-6.75691			207.155	-2.38496			207.156	-5.11829			207.146	-8.90837			207.166	-11.1901		207.479	-16.2346		207.485	-14.7499
	207.313	-13.2575			207.316	-6.7568			207.321	-2.38491			207.323	-5.11822			207.312	-8.90815			207.333	-11.1901		207.645	-16.2343		207.652	-14.7497
	207.479	-13.2574			207.483	-6.75668			207.488	-2.38482			207.489	-5.11816			207.479	-8.90795			207.499	-11.1901		207.812	-16.234		207.818	-14.7496
	207.646	-13.2573			207.65	-6.7565			207.655	-2.38473			207.656	-5.11809			207.645	-8.90774			207.666	-11.19		207.979	-16.2338		207.985	-14.7494
	207.813	-13.2573			207.816	-6.75632			207.821	-2.38459			207.823	-5.11802			207.812	-8.90752			207.833	-11.1899		208.145	-16.2335		208.151	-14.7493
	207.979	-13.2572			207.983	-6.75613			207.988	-2.38448			207.989	-5.11797			207.979	-8.90728			207.999	-11.1899		208.312	-16.2334		208.318	-14.7492
	208.146	-13.2571			208.15	-6.75594			208.155	-2.38435			208.156	-5.11793			208.145	-8.90705			208.166	-11.1898		208.479	-16.2332		208.485	-14.7491
	208.313	-13.2571			208.316	-6.75573			208.321	-2.3842			208.323	-5.1179			208.312	-8.90684			208.333	-11.1898		208.645	-16.233		208.651	-14.749
	208.479	-13.257			208.483	-6.75557			208.488	-2.38403			208.489	-5.1179			208.479	-8.90661			208.499	-11.1898		208.812	-16.2328		208.818	-14.7489
	208.646	-13.2569			208.65	-6.75544			208.655	-2.38388			208.656	-5.11789			208.645	-8.90638			208.666	-11.1898		208.978	-16.2326		208.985	-14.7488
	208.813	-13.2569			208.816	-6.7553			208.821	-2.38372			208.823	-5.11786			208.812	-8.90615			208.833	-11.1898		209.145	-16.2324		209.151	-14.7487
	208.979	-13.2568			208.983	-6.7552			208.988	-2.38355			208.989	-5.11785			208.979	-8.90593			208.999	-11.1899		209.312	-16.2322		209.318	-14.7486
	209.146	-13.2568			209.15	-6.75505			209.155	-2.38341			209.156	-5.11786			209.145	-8.90571			209.166	-11.1899		209.478	-16.2321		209.485	-14.7485
	209.313	-13.2567			209.316	-6.75492			209.321	-2.38325			209.323	-5.11784			209.312	-8.90546			209.333	-11.1899		209.645	-16.2319		209.651	-14.7484
	209.479	-13.2567			209.483	-6.7548			209.488	-2.38307			209.489	-5.11781			209.478	-8.90523			209.499	-11.1899		209.812	-16.2317		209.818	-14.7483
	209.646	-13.2566			209.65	-6.75462			209.655	-2.3829			209.656	-5.11777			209.645	-8.90499			209.666	-11.1899		209.978	-16.2316		209.985	-14.7482
	209.813	-13.2566			209.816	-6.75444			209.821	-2.38275			209.823	-5.11776			209.812	-8.90475			209.833	-11.19		210.145	-16.2314		210.151	-14.7482
	209.979	-13.2566			209.983	-6.75429			209.988	-2.38261			209.989	-5.11775			209.978	-8.9045			209.999	-11.19		210.312	-16.2312		210.318	-14.7481
	210.146	-13.2566			210.149	-6.75414			210.155	-2.38245			210.156	-5.11776			210.145	-8.90426			210.166	-11.19		210.478	-16.2311		210.485	-14.748
	210.313	-13.2565			210.316	-6.754			210.321	-2.38229			210.323	-5.11774			210.312	-8.90401			210.333	-11.1901		210.645	-16.2309		210.651	-14.7481
	210.479	-13.2564			210.483	-6.75386			210.488	-2.38214			210.489	-5.11771			210.478	-8.90377			210.499	-11.1901		210.812	-16.2308		210.818	-14.748
	210.646	-13.2563			210.649	-6.75371			210.654	-2.38199			210.656	-5.11771			210.645	-8.90353			210.666	-11.1901		210.978	-16.2306		210.985	-14.748
	210.812	-13.2562			210.816	-6.75354			210.821	-2.38184			210.823	-5.1177			210.811	-8.90328			210.833	-11.19		211.145	-16.2304		211.151	-14.748
	210.979	-13.2561			210.983	-6.75339			210.988	-2.3817			210.989	-5.11767			210.978	-8.90303			210.999	-11.19		211.312	-16.2303		211.318	-14.748
	211.146	-13.2559			211.149	-6.75325			211.154	-2.3816			211.156	-5.11762			211.145	-8.90277			211.166	-11.1901		211.478	-16.2301		211.485	-14.748
	211.312	-13.2558			211.316	-6.75314			211.321	-2.38146			211.323	-5.11753			211.311	-8.90248			211.333	-11.1901		211.645	-16.23		211.651	-14.748
	211.479	-13.2557			211.483	-6.75303			211.488	-2.3813			211.489	-5.11744			211.478	-8.9022			211.499	-11.1902		211.812	-16.2298		211.818	-14.748
	211.646	-13.2556			211.649	-6.75294			211.654	-2.38113			211.656	-5.11734			211.645	-8.90192			211.666	-11.1903		211.978	-16.2297		211.985	-14.748
	211.812	-13.2556			211.816	-6.75283			211.821	-2.38099			211.823	-5.11725			211.811	-8.90164			211.833	-11.1903		212.145	-16.2296		212.151	-14.748
	211.979	-13.2556			211.983	-6.75272			211.988	-2.38082			211.989	-5.11718			211.978	-8.90132			211.999	-11.1903		212.311	-16.2295		212.318	-14.7479
	212.146	-13.2555			212.149	-6.75259			212.154	-2.38063			212.156	-5.11714			212.144	-8.90102			212.166	-11.1903		212.478	-16.2294		212.485	-14.7479
	212.312	-13.2554			212.316	-6.75248			212.321	-2.38045			212.323	-5.11711			212.311	-8.90071			212.333	-11.1903		212.645	-16.2292		212.651	-14.7479
	212.479	-13.2554			212.483	-6.75237			212.488	-2.38024			212.489	-5.11708			212.478	-8.90042			212.499	-11.1904		212.811	-16.2291		212.818	-14.7478
	212.646	-13.2553			212.649	-6.75224			212.654	-2.38006			212.656	-5.11709			212.644	-8.90013			212.666	-11.1904		212.978	-16.229		212.985	-14.7477
	212.812	-13.2552			212.816	-6.75212			212.821	-2.37989			212.823	-5.11705			212.811	-8.89986			212.833	-11.1905		213.145	-16.2288		213.151	-14.7477
	212.979	-13.2552			212.983	-6.75198			212.988	-2.3797			212.989	-5.11699			212.978	-8.8996			212.999	-11.1905		213.311	-16.2287		213.318	-14.7476
	213.146	-13.2551			213.149	-6.75185			213.154	-2.37953			213.156	-5.11692			213.144	-8.89934			213.166	-11.1905		213.478	-16.2286		213.485	-14.7476
	213.312	-13.255			213.316	-6.75171			213.321	-2.37934			213.323	-5.11678			213.311	-8.89912			213.333	-11.1905		213.645	-16.2286		213.651	-14.7476
	213.479	-13.255			213.483	-6.75159			213.488	-2.37916			213.489	-5.11667			213.477	-8.89887			213.499	-11.1906		213.811	-16.2284		213.818	-14.7476
	213.646	-13.2549			213.649	-6.75146			213.654	-2.37899			213.656	-5.1166			213.644	-8.89861			213.666	-11.1907		213.978	-16.2283		213.985	-14.7476
	213.812	-13.2549			213.816	-6.75133			213.821	-2.37888			213.823	-5.11653			213.811	-8.89836			213.833	-11.1907		214.145	-16.2282		214.151	-14.7476
	213.979	-13.2548			213.982	-6.75121			213.988	-2.37874			213.989	-5.11647			213.977	-8.8981			214	-11.1908		214.311	-16.228		214.318	-14.7476
	214.146	-13.2548			214.149	-6.75111			214.154	-2.37857			214.156	-5.11642			214.144	-8.89785			214.166	-11.1908		214.478	-16.2279		214.485	-14.7476
	214.312	-13.2547			214.316	-6.75101			214.321	-2.3784			214.323	-5.11638			214.311	-8.89762			214.333	-11.1909		214.645	-16.2278		214.651	-14.7476
	214.479	-13.2546			214.482	-6.75091			214.488	-2.37824			214.489	-5.11633			214.477	-8.8974			214.5	-11.1909		214.811	-16.2277		214.818	-14.7477
	214.645	-13.2545			214.649	-6.75082			214.654	-2.37814			214.656	-5.1163			214.644	-8.89722			214.666	-11.191		214.978	-16.2276		214.985	-14.7477
	214.812	-13.2544			214.816	-6.75073			214.821	-2.37801			214.823	-5.11627			214.811	-8.89704			214.833	-11.1911		215.145	-16.2275		215.151	-14.7476
	214.979	-13.2544			214.982	-6.75064			214.988	-2.37787			214.989	-5.11621			214.977	-8.89689			215	-11.1911		215.311	-16.2274		215.318	-14.7476
	215.145	-13.2543			215.149	-6.75055			215.154	-2.37774			215.156	-5.11615			215.144	-8.89679			215.166	-11.1912		215.478	-16.2273		215.485	-14.7476
	215.312	-13.2543			215.316	-6.75047			215.321	-2.37765			215.323	-5.11607			215.31	-8.89675			215.333	-11.1912		215.645	-16.2272		215.651	-14.7476
	215.479	-13.2542			215.482	-6.75039			215.488	-2.37753			215.489	-5.116			215.477	-8.89669			215.5	-11.1913		215.811	-16.227		215.818	-14.7476
	215.645	-13.2541			215.649	-6.75032			215.654	-2.37741			215.656	-5.1159			215.644	-8.89669			215.666	-11.1914		215.978	-16.2268		215.985	-14.7475
	215.812	-13.254			215.816	-6.75019			215.821	-2.3773			215.823	-5.1158			215.81	-8.89674			215.833	-11.1914		216.144	-16.2266		216.151	-14.7475
	215.979	-13.254			215.982	-6.75008			215.988	-2.37717			215.989	-5.11571			215.977	-8.89682			216	-11.1915		216.311	-16.2264		216.318	-14.7474
	216.145	-13.2539			216.149	-6.74998			216.154	-2.37706			216.156	-5.11562			216.144	-8.89691			216.166	-11.1916		216.478	-16.2262		216.484	-14.7473
	216.312	-13.2538			216.316	-6.7499			216.321	-2.37699			216.322	-5.11553			216.31	-8.89709			216.333	-11.1916		216.644	-16.2261		216.651	-14.7472
	216.479	-13.2537			216.482	-6.7498			216.488	-2.37691			216.489	-5.11545			216.477	-8.89732			216.5	-11.1916		216.811	-16.2259		216.818	-14.7472
	216.645	-13.2536			216.649	-6.74972			216.654	-2.37682			216.656	-5.11537			216.644	-8.89773			216.666	-11.1917		216.978	-16.2259		216.984	-14.7471
	216.812	-13.2535			216.816	-6.74964			216.821	-2.37669			216.822	-5.1153			216.811	-8.8981			216.833	-11.1917		217.144	-16.2257		217.151	-14.7471
	216.979	-13.2535			216.982	-6.74956			216.988	-2.37655			216.989	-5.11521			216.977	-8.89855			217	-11.1918		217.311	-16.2256		217.318	-14.7471
	217.145	-13.2534			217.149	-6.74954			217.154	-2.3764			217.156	-5.11511			217.144	-8.89901			217.166	-11.1919		217.478	-16.2255		217.484	-14.747
	217.312	-13.2533			217.316	-6.74949			217.321	-2.37618			217.322	-5.11501			217.311	-8.89982			217.333	-11.192		217.644	-16.2254		217.651	-14.747
	217.479	-13.2532			217.482	-6.74943			217.487	-2.37599			217.489	-5.11493			217.478	-8.90075			217.5	-11.192		217.811	-16.2253		217.818	-14.7469
	217.645	-13.2532			217.649	-6.74939			217.654	-2.37581			217.656	-5.11487			217.644	-8.90174			217.666	-11.1921		217.978	-16.2253		217.984	-14.7469
	217.812	-13.2531			217.816	-6.74938			217.821	-2.37563			217.822	-5.11483			217.811	-8.90277			217.833	-11.1921		218.144	-16.2252		218.151	-14.7468
	217.978	-13.253			217.982	-6.74935			217.987	-2.37547			217.989	-5.1148			217.978	-8.90413			218	-11.1921		218.311	-16.2252		218.318	-14.7467
	218.145	-13.253			218.149	-6.74931			218.154	-2.37534			218.156	-5.11482			218.145	-8.9055			218.166	-11.1921		218.478	-16.2251		218.484	-14.7466
	218.312	-13.2529			218.316	-6.74929			218.321	-2.37523			218.322	-5.11481			218.312	-8.90705			218.333	-11.1921		218.644	-16.225		218.651	-14.7464
	218.478	-13.2528			218.482	-6.74926			218.487	-2.37511			218.489	-5.11476			218.479	-8.90872			218.5	-11.1922		218.811	-16.2249		218.818	-14.7463
	218.645	-13.2528			218.649	-6.74922			218.654	-2.37505			218.656	-5.11471			218.646	-8.91073			218.666	-11.1923		218.978	-16.2248		218.984	-14.7462
	218.812	-13.2527			218.816	-6.74919			218.821	-2.37496			218.822	-5.11467			218.812	-8.91272			218.833	-11.1925		219.144	-16.2247		219.151	-14.7462
	218.978	-13.2526			218.982	-6.74917			218.987	-2.37487			218.989	-5.11463			218.979	-8.9148			219	-11.1926		219.311	-16.2246		219.318	-14.7461
	219.145	-13.2525			219.149	-6.74916			219.154	-2.37478			219.156	-5.1146			219.146	-8.91702			219.166	-11.1927		219.477	-16.2245		219.484	-14.746
	219.312	-13.2524			219.316	-6.74919			219.321	-2.37468			219.322	-5.11457			219.313	-8.91957			219.333	-11.1927		219.644	-16.2245		219.651	-14.7459
	219.478	-13.2523			219.482	-6.74924			219.487	-2.37455			219.489	-5.11456			219.48	-8.92222			219.5	-11.1926		219.811	-16.2244		219.818	-14.7458
	219.645	-13.2523			219.649	-6.74929			219.654	-2.37442			219.656	-5.11454			219.647	-8.92492			219.666	-11.1927		219.977	-16.2244		219.984	-14.7456
	219.812	-13.2522			219.816	-6.74935			219.821	-2.37428			219.822	-5.11453			219.814	-8.92763			219.833	-11.1927		220.144	-16.2243		220.151	-14.7455
	219.978	-13.2521			219.982	-6.74938			219.987	-2.37414			219.989	-5.11452			219.981	-8.93046			220	-11.1926		220.311	-16.2242		220.318	-14.7454
	220.145	-13.252			220.149	-6.74941			220.154	-2.37404			220.156	-5.1145			220.148	-8.93326			220.166	-11.193		220.477	-16.2241		220.484	-14.7453
	220.312	-13.2519			220.316	-6.74945			220.321	-2.37394			220.322	-5.1145			220.316	-8.93605			220.333	-11.1932		220.644	-16.224		220.651	-14.7452
	220.478	-13.2518			220.482	-6.74941			220.487	-2.37384			220.489	-5.11449			220.483	-8.93887			220.5	-11.1933		220.811	-16.2239		220.818	-14.745
	220.645	-13.2517			220.649	-6.74942			220.654	-2.37379			220.656	-5.11447			220.65	-8.94174			220.666	-11.1934		220.977	-16.2239		220.984	-14.7449
	220.812	-13.2516			220.816	-6.74948			220.821	-2.3737			220.822	-5.11442			220.817	-8.94459			220.833	-11.1935		221.144	-16.2237		221.151	-14.7448
	220.978	-13.2515			220.982	-6.74955			220.987	-2.37357			220.989	-5.11436			220.984	-8.94743			221	-11.1936		221.311	-16.2236		221.318	-14.7446
	221.145	-13.2514			221.149	-6.74961			221.154	-2.37342			221.156	-5.11429			221.151	-8.95027			221.166	-11.1938		221.477	-16.2235		221.484	-14.7445
	221.312	-13.2514			221.316	-6.74969			221.321	-2.37321			221.322	-5.1142			221.318	-8.95313			221.333	-11.1939		221.644	-16.2234		221.651	-14.7443
	221.478	-13.2513			221.482	-6.74981			221.487	-2.37302			221.489	-5.11405			221.485	-8.95599			221.5	-11.1941		221.811	-16.2233		221.818	-14.7442
	221.645	-13.2512			221.649	-6.74994			221.654	-2.37283			221.656	-5.11394			221.652	-8.95885			221.666	-11.1944		221.977	-16.2232		221.984	-14.7441
	221.811	-13.2511			221.816	-6.75009			221.821	-2.37263			221.822	-5.11384			221.819	-8.96172			221.833	-11.1946		222.144	-16.2231		222.151	-14.7439
	221.978	-13.2511			221.982	-6.75021			221.987	-2.37239			221.989	-5.11374			221.986	-8.96462			222	-11.1949		222.311	-16.223		222.317	-14.7438
	222.145	-13.251			222.149	-6.75033			222.154	-2.37218			222.156	-5.11366			222.153	-8.96753			222.166	-11.1952		222.477	-16.2229		222.484	-14.7436
	222.311	-13.2509			222.316	-6.75052			222.321	-2.372			222.322	-5.1136			222.32	-8.97044			222.333	-11.1955		222.644	-16.2229		222.651	-14.7435
	222.478	-13.2508			222.482	-6.75062			222.487	-2.37182			222.489	-5.11354			222.487	-8.9734			222.5	-11.1958		222.811	-16.2228		222.817	-14.7433
	222.645	-13.2508			222.649	-6.75047			222.654	-2.37168			222.656	-5.11348			222.654	-8.97647			222.666	-11.1961		222.977	-16.2227		222.984	-14.7432
	222.811	-13.2507			222.816	-6.75043			222.821	-2.37155			222.822	-5.11351			222.821	-8.97955			222.833	-11.1961		223.144	-16.2226		223.151	-14.743
	222.978	-13.2507			222.982	-6.75044			222.987	-2.37146			222.989	-5.1135			222.988	-8.98269			223	-11.1962		223.311	-16.2225		223.317	-14.7429
	223.145	-13.2506			223.149	-6.75046			223.154	-2.37138			223.156	-5.11349			223.155	-8.98587			223.166	-11.1964		223.477	-16.2224		223.484	-14.7428
	223.311	-13.2506			223.316	-6.7505			223.321	-2.3713			223.322	-5.11347			223.323	-8.98914			223.333	-11.1966		223.644	-16.2222		223.651	-14.7426
	223.478	-13.2506			223.482	-6.75052			223.487	-2.3712			223.489	-5.11344			223.49	-8.99247			223.5	-11.197		223.811	-16.2221		223.817	-14.7425
	223.645	-13.2505			223.649	-6.75052			223.654	-2.37111			223.656	-5.1134			223.657	-8.99599			223.667	-11.1973		223.977	-16.222		223.984	-14.7425
	223.811	-13.2504			223.816	-6.75051			223.821	-2.37103			223.822	-5.11338			223.824	-8.9996			223.833	-11.1976		224.144	-16.2218		224.151	-14.7424
	223.978	-13.2503			223.982	-6.7505			223.987	-2.37093			223.989	-5.11336			223.991	-9.00332			224	-11.198		224.31	-16.2217		224.317	-14.7423
	224.145	-13.2502			224.149	-6.75047			224.154	-2.37089			224.156	-5.11335			224.158	-9.00712			224.167	-11.1984		224.477	-16.2215		224.484	-14.7422
	224.311	-13.2502			224.316	-6.75044			224.32	-2.37085			224.322	-5.11335			224.325	-9.01095			224.333	-11.1988		224.644	-16.2214		224.651	-14.742
	224.478	-13.2501			224.482	-6.75041			224.487	-2.37079			224.489	-5.11334			224.493	-9.01477			224.5	-11.1992		224.81	-16.2213		224.817	-14.7419
	224.645	-13.25			224.649	-6.75035			224.654	-2.37075			224.656	-5.11334			224.66	-9.01859			224.667	-11.1996		224.977	-16.2211		224.984	-14.7418
	224.811	-13.2499			224.816	-6.75032			224.82	-2.37065			224.822	-5.11338			224.827	-9.02245			224.833	-11.2		225.144	-16.2209		225.151	-14.7416
	224.978	-13.2498			224.982	-6.7503			224.987	-2.37054			224.989	-5.11339			224.994	-9.02628			225	-11.2004		225.31	-16.2208		225.317	-14.7415
	225.144	-13.2497			225.149	-6.75029			225.154	-2.37042			225.156	-5.11339			225.161	-9.03013			225.167	-11.2008		225.477	-16.2206		225.484	-14.7413
	225.311	-13.2497			225.315	-6.75032			225.32	-2.37019			225.322	-5.11336			225.329	-9.03394			225.333	-11.2013		225.644	-16.2205		225.651	-14.7411
	225.478	-13.2496			225.482	-6.75033			225.487	-2.36999			225.489	-5.11331			225.496	-9.03755			225.5	-11.2018		225.81	-16.2203		225.817	-14.7409
	225.644	-13.2496			225.649	-6.75033			225.654	-2.36979			225.656	-5.11327			225.663	-9.04112			225.667	-11.2023		225.977	-16.2202		225.984	-14.7407
	225.811	-13.2495			225.815	-6.75032			225.82	-2.36955			225.822	-5.11321			225.83	-9.04448			225.834	-11.203		226.144	-16.22		226.151	-14.7406
	225.978	-13.2494			225.982	-6.75031			225.987	-2.36926			225.989	-5.11313			225.997	-9.04769			226	-11.2038		226.31	-16.2198		226.317	-14.7404
	226.144	-13.2493			226.149	-6.75028			226.154	-2.369			226.156	-5.113			226.164	-9.0505			226.167	-11.2047		226.477	-16.2197		226.484	-14.7402
	226.311	-13.2492			226.315	-6.75025			226.32	-2.36878			226.322	-5.11291			226.331	-9.05305			226.334	-11.2058		226.644	-16.2195		226.65	-14.7401
	226.478	-13.2492			226.482	-6.75022			226.487	-2.36857			226.489	-5.11284			226.498	-9.05523			226.5	-11.2068		226.81	-16.2193		226.817	-14.7401
	226.644	-13.2491			226.649	-6.75015			226.654	-2.36833			226.656	-5.11277			226.665	-9.05717			226.667	-11.2079		226.977	-16.2191		226.984	-14.7399
	226.811	-13.249			226.815	-6.75009			226.82	-2.36813			226.822	-5.1127			226.832	-9.05847			226.834	-11.2089		227.143	-16.2188		227.15	-14.7398
	226.978	-13.2489			226.982	-6.75003			226.987	-2.36794			226.989	-5.11262			226.999	-9.05945			227.001	-11.2101		227.31	-16.2186		227.317	-14.7397
	227.144	-13.2489			227.149	-6.74998			227.154	-2.36776			227.155	-5.11253			227.165	-9.05998			227.167	-11.2113		227.477	-16.2184		227.484	-14.7395
	227.311	-13.2488			227.315	-6.74991			227.32	-2.36765			227.322	-5.11243			227.332	-9.06023			227.334	-11.2125		227.643	-16.2182		227.65	-14.7394
	227.478	-13.2488			227.482	-6.74985			227.487	-2.36753			227.489	-5.11235			227.499	-9.05985			227.501	-11.2137		227.81	-16.218		227.817	-14.7392
	227.644	-13.2487			227.649	-6.74978			227.654	-2.36742			227.655	-5.11228			227.665	-9.05877			227.668	-11.2153		227.977	-16.2178		227.984	-14.7391
	227.811	-13.2487			227.815	-6.74973			227.82	-2.36731			227.822	-5.11222			227.832	-9.05709			227.834	-11.2167		228.143	-16.2176		228.15	-14.7389
	227.978	-13.2486			227.982	-6.74963			227.987	-2.36724			227.989	-5.11215			227.998	-9.05521			228.001	-11.2182		228.31	-16.2174		228.317	-14.7388
	228.144	-13.2486			228.149	-6.74955			228.154	-2.36716			228.155	-5.11206			228.164	-9.0523			228.168	-11.2199		228.477	-16.2172		228.484	-14.7386
	228.311	-13.2485			228.315	-6.74946			228.32	-2.36707			228.322	-5.11197			228.331	-9.04907			228.335	-11.2221		228.643	-16.217		228.65	-14.7385
	228.478	-13.2485			228.482	-6.74937			228.487	-2.36695			228.489	-5.11188			228.497	-9.04526			228.501	-11.2243		228.81	-16.2168		228.817	-14.7383
	228.644	-13.2484			228.649	-6.74927			228.654	-2.3668			228.655	-5.1118			228.663	-9.04121			228.668	-11.2267		228.977	-16.2167		228.984	-14.7381
	228.811	-13.2484			228.815	-6.74919			228.82	-2.36665			228.822	-5.11168			228.829	-9.03659			228.835	-11.2293		229.143	-16.2164		229.15	-14.738
	228.977	-13.2483			228.982	-6.74912			228.987	-2.36648			228.989	-5.11157			228.995	-9.03151			229.002	-11.2321		229.31	-16.2162		229.317	-14.7378
	229.144	-13.2483			229.149	-6.74904			229.154	-2.36632			229.155	-5.11148			229.161	-9.02615			229.169	-11.2349		229.476	-16.216		229.484	-14.7377
	229.311	-13.2482			229.315	-6.74891			229.32	-2.36614			229.322	-5.11141			229.327	-9.02059			229.335	-11.2379		229.643	-16.2158		229.65	-14.7376
	229.477	-13.2482			229.482	-6.74876			229.487	-2.36601			229.489	-5.11136			229.493	-9.01464			229.502	-11.2409		229.81	-16.2155		229.817	-14.7374
	229.644	-13.2481			229.649	-6.74861			229.654	-2.36589			229.655	-5.1113			229.658	-9.00859			229.669	-11.2442		229.976	-16.2153		229.984	-14.7373
	229.811	-13.248			229.815	-6.74844			229.82	-2.36581			229.822	-5.11123			229.824	-9.00249			229.836	-11.2475		230.143	-16.2151		230.15	-14.7372
	229.977	-13.2479			229.982	-6.74825			229.987	-2.36579			229.989	-5.11115			229.99	-8.9964			230.003	-11.2511		230.31	-16.2149		230.317	-14.7371
	230.144	-13.2478			230.149	-6.74801			230.154	-2.36573			230.155	-5.11107			230.156	-8.9903			230.17	-11.2548		230.476	-16.2146		230.484	-14.7369
	230.311	-13.2477			230.315	-6.74777			230.32	-2.36565			230.322	-5.11097			230.322	-8.98421			230.337	-11.259		230.643	-16.2144		230.65	-14.7368
	230.477	-13.2477			230.482	-6.74755			230.487	-2.36554			230.489	-5.11086			230.488	-8.97822			230.503	-11.2633		230.81	-16.2141		230.817	-14.7367
	230.644	-13.2476			230.648	-6.74731			230.654	-2.36542			230.655	-5.11076			230.653	-8.97238			230.67	-11.2678		230.976	-16.2139		230.984	-14.7365
	230.811	-13.2475			230.815	-6.74712			230.82	-2.36531			230.822	-5.11064			230.819	-8.9669			230.837	-11.2726		231.143	-16.2137		231.15	-14.7364
	230.977	-13.2474			230.982	-6.74685			230.987	-2.36519			230.989	-5.11055			230.985	-8.96153			231.004	-11.2779		231.31	-16.2135		231.317	-14.7362
	231.144	-13.2473			231.148	-6.74657			231.153	-2.36507			231.155	-5.11047			231.151	-8.95643			231.171	-11.2832		231.476	-16.2133		231.483	-14.7361
	231.311	-13.2472			231.315	-6.74648			231.32	-2.36486			231.322	-5.11042			231.317	-8.95171			231.338	-11.2889		231.643	-16.213		231.65	-14.7359
	231.477	-13.2472			231.482	-6.74616			231.487	-2.36467			231.489	-5.11038			231.483	-8.94742			231.505	-11.2948		231.809	-16.2128		231.817	-14.7358
	231.644	-13.2471			231.648	-6.74567			231.653	-2.36452			231.655	-5.11039			231.65	-8.94352			231.672	-11.3008		231.976	-16.2126		231.983	-14.7356
	231.811	-13.2471			231.815	-6.74565			231.82	-2.36439			231.822	-5.11036			231.816	-8.93988			231.839	-11.307		232.143	-16.2124		232.15	-14.7355
	231.977	-13.247			231.982	-6.74467			231.987	-2.36426			231.989	-5.11032			231.982	-8.93637			232.006	-11.3135		232.309	-16.2122		232.317	-14.7353
	232.144	-13.247			232.148	-6.74491			232.153	-2.36415			232.155	-5.11028			232.148	-8.9333			232.173	-11.3201		232.476	-16.212		232.483	-14.7352
	232.311	-13.2469			232.315	-6.74498			232.32	-2.36406			232.322	-5.11024			232.314	-8.93072			232.34	-11.3272		232.643	-16.2118		232.65	-14.7351
	232.477	-13.2468			232.482	-6.74442			232.487	-2.364			232.489	-5.11018			232.481	-8.92835			232.507	-11.3346		232.809	-16.2115		232.817	-14.735
	232.644	-13.2468			232.648	-6.74382			232.653	-2.36399			232.655	-5.11012			232.647	-8.92609			232.674	-11.3422		232.976	-16.2113		232.983	-14.7348
	232.811	-13.2467			232.815	-6.74342			232.82	-2.36394			232.822	-5.11007			232.814	-8.92427			232.842	-11.35		233.143	-16.2111		233.15	-14.7347
	232.977	-13.2466			232.981	-6.74303			232.987	-2.36384			232.989	-5.10999			232.98	-8.92263			233.009	-11.358		233.309	-16.2109		233.317	-14.7346
	233.144	-13.2466			233.148	-6.74264			233.153	-2.36373			233.155	-5.10993			233.147	-8.9212			233.176	-11.3659		233.476	-16.2106		233.483	-14.7344
	233.31	-13.2465			233.315	-6.74232			233.32	-2.36357			233.322	-5.10987			233.313	-8.91991			233.343	-11.374		233.643	-16.2104		233.65	-14.7342
	233.477	-13.2464			233.481	-6.74216			233.487	-2.36343			233.489	-5.1098			233.48	-8.91895			233.51	-11.3822		233.809	-16.2102		233.817	-14.7341
	233.644	-13.2463			233.648	-6.74212			233.653	-2.36327			233.655	-5.10977			233.646	-8.91808			233.677	-11.3907		233.976	-16.21		233.983	-14.7339
	233.81	-13.2462			233.815	-6.74219			233.82	-2.36312			233.822	-5.10973			233.813	-8.91731			233.844	-11.399		234.142	-16.2098		234.15	-14.7337
	233.977	-13.2461			233.981	-6.74223			233.987	-2.36296			233.989	-5.10969			233.979	-8.9166			234.011	-11.4073		234.309	-16.2096		234.317	-14.7335
	234.144	-13.246			234.148	-6.74234			234.153	-2.3628			234.155	-5.10963			234.146	-8.91609			234.179	-11.4156		234.476	-16.2095		234.483	-14.7334
	234.31	-13.2459			234.315	-6.74208			234.32	-2.36265			234.322	-5.10957			234.312	-8.91562			234.346	-11.4238		234.642	-16.2092		234.65	-14.7332
	234.477	-13.2458			234.481	-6.74147			234.487	-2.3625			234.489	-5.1095			234.479	-8.91524			234.513	-11.4321		234.809	-16.209		234.817	-14.7331
	234.644	-13.2458			234.648	-6.74081			234.653	-2.36233			234.655	-5.10942			234.646	-8.91486			234.68	-11.4403		234.976	-16.2088		234.983	-14.7329
	234.81	-13.2457			234.815	-6.74047			234.82	-2.36221			234.822	-5.10933			234.812	-8.91461			234.847	-11.4483		235.142	-16.2085		235.15	-14.7327
	234.977	-13.2456			234.981	-6.74069			234.987	-2.36208			234.988	-5.10922			234.979	-8.91436			235.014	-11.4559		235.309	-16.2083		235.316	-14.7326
	235.144	-13.2455			235.148	-6.74003			235.153	-2.36196			235.155	-5.10915			235.146	-8.91416			235.181	-11.4631		235.476	-16.2081		235.483	-14.7325
	235.31	-13.2455			235.314	-6.73916			235.32	-2.36183			235.322	-5.10909			235.312	-8.91395			235.348	-11.4698		235.642	-16.2078		235.65	-14.7323
	235.477	-13.2454			235.481	-6.73935			235.487	-2.36169			235.488	-5.10904			235.479	-8.91376			235.515	-11.4761		235.809	-16.2077		235.816	-14.7322
	235.644	-13.2454			235.648	-6.73868			235.653	-2.36153			235.655	-5.10901			235.645	-8.91365			235.682	-11.4816		235.976	-16.2075		235.983	-14.732
	235.81	-13.2453			235.814	-6.73866			235.82	-2.36137			235.822	-5.10897			235.812	-8.91352			235.849	-11.4866		236.142	-16.2073		236.15	-14.7319
	235.977	-13.2453			235.981	-6.73829			235.987	-2.3612			235.988	-5.10892			235.979	-8.9134			236.016	-11.491		236.309	-16.2071		236.316	-14.7317
	236.144	-13.2452			236.148	-6.73802			236.153	-2.36092			236.155	-5.10886			236.145	-8.91329			236.183	-11.4949		236.475	-16.2069		236.483	-14.7316
	236.31	-13.2451			236.314	-6.73771			236.32	-2.36068			236.322	-5.10873			236.312	-8.91323			236.35	-11.4978		236.642	-16.2067		236.65	-14.7314
	236.477	-13.2451			236.481	-6.73742			236.487	-2.36045			236.488	-5.10862			236.479	-8.91315			236.517	-11.5		236.809	-16.2064		236.816	-14.7312
	236.643	-13.245			236.648	-6.73712			236.653	-2.36023			236.655	-5.10851			236.645	-8.91306			236.683	-11.5012		236.975	-16.2061		236.983	-14.731
	236.81	-13.2449			236.814	-6.73683			236.82	-2.35993			236.822	-5.1084			236.812	-8.91298			236.85	-11.5017		237.142	-16.2059		237.15	-14.7309
	236.977	-13.2448			236.981	-6.73656			236.986	-2.35967			236.988	-5.10825			236.979	-8.91289			237.017	-11.5008		237.309	-16.2056		237.316	-14.7307
	237.143	-13.2447			237.148	-6.73628			237.153	-2.35947			237.155	-5.10812			237.145	-8.91281			237.183	-11.4992		237.475	-16.2053		237.483	-14.7305
	237.31	-13.2447			237.314	-6.73599			237.32	-2.35926			237.322	-5.10799			237.312	-8.91272			237.35	-11.4965		237.642	-16.2051		237.65	-14.7303
	237.477	-13.2446			237.481	-6.73571			237.486	-2.35908			237.488	-5.10787			237.479	-8.91265			237.516	-11.4931		237.809	-16.2049		237.816	-14.7301
	237.643	-13.2445			237.647	-6.73545			237.653	-2.35894			237.655	-5.10776			237.645	-8.91259			237.683	-11.4882		237.975	-16.2047		237.983	-14.7299
	237.81	-13.2444			237.814	-6.73517			237.82	-2.35885			237.822	-5.10764			237.812	-8.91254			237.849	-11.4821		238.142	-16.2046		238.15	-14.7296
	237.977	-13.2444			237.981	-6.7349			237.986	-2.35876			237.988	-5.10752			237.979	-8.91249			238.015	-11.4752		238.309	-16.2043		238.316	-14.7294
	238.143	-13.2443			238.147	-6.73463			238.153	-2.35873			238.155	-5.10741			238.145	-8.91244			238.182	-11.4678		238.475	-16.2041		238.483	-14.7292
	238.31	-13.2442			238.314	-6.7343			238.32	-2.35862			238.322	-5.1073			238.312	-8.91243			238.348	-11.4594		238.642	-16.2039		238.65	-14.729
	238.477	-13.2441			238.481	-6.734			238.486	-2.35848			238.488	-5.10721			238.479	-8.9124			238.514	-11.4501		238.808	-16.2036		238.816	-14.7287
	238.643	-13.244			238.647	-6.73372			238.653	-2.35832			238.655	-5.10712			238.645	-8.91236			238.68	-11.4401		238.975	-16.2034		238.983	-14.7284
	238.81	-13.2439			238.814	-6.73343			238.82	-2.35812			238.822	-5.10703			238.812	-8.91232			238.846	-11.4298		239.142	-16.2031		239.149	-14.7282
	238.977	-13.2438			238.981	-6.73315			238.986	-2.35791			238.988	-5.107			238.978	-8.91228			239.012	-11.4184		239.308	-16.2029		239.316	-14.7279
	239.143	-13.2437			239.147	-6.73289			239.153	-2.35772			239.155	-5.10693			239.145	-8.91224			239.178	-11.4067		239.475	-16.2026		239.483	-14.7277
	239.31	-13.2437			239.314	-6.73264			239.32	-2.35754			239.322	-5.10684			239.312	-8.91222			239.344	-11.3949		239.642	-16.2023		239.649	-14.7274
	239.477	-13.2436			239.48	-6.7324			239.486	-2.35738			239.488	-5.10676			239.478	-8.91221			239.51	-11.3831		239.808	-16.2021		239.816	-14.7271
	239.643	-13.2436			239.647	-6.73222			239.653	-2.35723			239.655	-5.10666			239.645	-8.91219			239.676	-11.3714		239.975	-16.2018		239.983	-14.7269
	239.81	-13.2435			239.814	-6.73201			239.82	-2.35708			239.822	-5.10658			239.812	-8.91217			239.842	-11.3597		240.142	-16.2015		240.149	-14.7266
	239.976	-13.2435			239.98	-6.73179			239.986	-2.35694			239.988	-5.10651			239.978	-8.91215			240.008	-11.3481		240.308	-16.2013		240.316	-14.7264
	240.143	-13.2434			240.147	-6.73156			240.153	-2.35684			240.155	-5.10643			240.145	-8.91213			240.174	-11.3367		240.475	-16.201		240.483	-14.7261
	240.31	-13.2434			240.314	-6.73135			240.32	-2.3567			240.322	-5.10636			240.312	-8.91211			240.34	-11.3256		240.642	-16.2007		240.649	-14.7258
	240.476	-13.2433			240.48	-6.73113			240.486	-2.35656			240.488	-5.10631			240.478	-8.91208			240.506	-11.3149		240.808	-16.2003		240.816	-14.7255
	240.643	-13.2433			240.647	-6.7309			240.653	-2.35644			240.655	-5.10626			240.645	-8.91205			240.673	-11.3048		240.975	-16.2		240.983	-14.7252
	240.81	-13.2432			240.814	-6.73066			240.82	-2.35624			240.822	-5.10618			240.812	-8.91202			240.839	-11.2951		241.141	-16.1997		241.149	-14.7249
	240.976	-13.2432			240.98	-6.73047			240.986	-2.35604			240.988	-5.10614			240.978	-8.91199			241.005	-11.2866		241.308	-16.1994		241.316	-14.7246
	241.143	-13.2431			241.147	-6.73027			241.153	-2.35586			241.155	-5.10607			241.145	-8.91195			241.171	-11.2787		241.475	-16.1991		241.482	-14.7243
	241.31	-13.243			241.314	-6.73006			241.32	-2.35568			241.322	-5.10598			241.312	-8.91191			241.337	-11.2715		241.641	-16.1988		241.649	-14.724
	241.476	-13.243			241.48	-6.72985			241.486	-2.35547			241.488	-5.10588			241.478	-8.91187			241.504	-11.2647		241.808	-16.1985		241.816	-14.7236
	241.643	-13.2429			241.647	-6.72968			241.653	-2.35532			241.655	-5.10579			241.645	-8.91182			241.67	-11.259		241.975	-16.1983		241.982	-14.7233
	241.81	-13.2428			241.814	-6.72947			241.82	-2.35519			241.822	-5.10573			241.812	-8.91178			241.836	-11.2538		242.141	-16.198		242.149	-14.7229
	241.976	-13.2427			241.98	-6.72926			241.986	-2.35505			241.988	-5.10565			241.978	-8.91175			242.003	-11.2493		242.308	-16.1978		242.316	-14.7225
	242.143	-13.2426			242.147	-6.72906			242.153	-2.3549			242.155	-5.10558			242.145	-8.91172			242.169	-11.2453		242.475	-16.1975		242.482	-14.7221
	242.31	-13.2425			242.314	-6.72884			242.32	-2.35473			242.321	-5.10551			242.312	-8.9117			242.336	-11.2421		242.641	-16.1972		242.649	-14.7217
	242.476	-13.2424			242.48	-6.72865			242.486	-2.35457			242.488	-5.10543			242.478	-8.91168			242.502	-11.2393		242.808	-16.1969		242.816	-14.7213
	242.643	-13.2423			242.647	-6.72848			242.653	-2.35442			242.655	-5.10538			242.645	-8.91165			242.669	-11.2368		242.974	-16.1967		242.982	-14.7209
	242.81	-13.2423			242.813	-6.72833			242.82	-2.35422			242.821	-5.10536			242.812	-8.91161			242.835	-11.2347		243.141	-16.1964		243.149	-14.7204
	242.976	-13.2422			242.98	-6.72818			242.986	-2.35405			242.988	-5.10534			242.978	-8.91158			243.002	-11.2334		243.308	-16.1961		243.316	-14.72
	243.143	-13.2421			243.147	-6.72801			243.153	-2.35391			243.155	-5.1053			243.145	-8.91155			243.168	-11.2322		243.474	-16.1958		243.482	-14.7196
	243.31	-13.242			243.313	-6.72785			243.319	-2.3538			243.321	-5.10524			243.312	-8.91152			243.335	-11.2311		243.641	-16.1954		243.649	-14.7191
	243.476	-13.242			243.48	-6.7277			243.486	-2.35376			243.488	-5.10519			243.478	-8.91149			243.502	-11.2302		243.808	-16.1951		243.815	-14.7186
	243.643	-13.2419			243.647	-6.72755			243.653	-2.35367			243.655	-5.10515			243.645	-8.91144			243.668	-11.2295		243.974	-16.1947		243.982	-14.7181
	243.809	-13.2418			243.813	-6.72742			243.819	-2.35357			243.821	-5.10508			243.812	-8.91141			243.835	-11.2289		244.141	-16.1944		244.149	-14.7176
	243.976	-13.2417			243.98	-6.72731			243.986	-2.35347			243.988	-5.10499			243.978	-8.91137			244.002	-11.2283		244.307	-16.1941		244.315	-14.7172
	244.143	-13.2417			244.147	-6.72719			244.153	-2.35335			244.155	-5.10489			244.145	-8.91133			244.168	-11.2279		244.474	-16.1938		244.482	-14.7166
	244.309	-13.2416			244.313	-6.72715			244.319	-2.35321			244.321	-5.10474			244.312	-8.91131			244.335	-11.2278		244.641	-16.1934		244.649	-14.7161
	244.476	-13.2415			244.48	-6.72708			244.486	-2.35306			244.488	-5.10462			244.478	-8.91131			244.502	-11.2276		244.807	-16.1931		244.815	-14.7156
	244.643	-13.2415			244.647	-6.72699			244.653	-2.35289			244.655	-5.10451			244.645	-8.91129			244.668	-11.2274		244.974	-16.1928		244.982	-14.715
	244.809	-13.2414			244.813	-6.7269			244.819	-2.35271			244.821	-5.10442			244.812	-8.91128			244.835	-11.2272		245.141	-16.1925		245.148	-14.7144
	244.976	-13.2413			244.98	-6.72679			244.986	-2.3526			244.988	-5.10436			244.978	-8.91128			245.002	-11.2273		245.307	-16.1922		245.315	-14.7138
	245.143	-13.2412			245.147	-6.72667			245.153	-2.3525			245.155	-5.1043			245.145	-8.91126			245.168	-11.2272		245.474	-16.1919		245.482	-14.7132
	245.309	-13.2411			245.313	-6.72654			245.319	-2.35241			245.321	-5.10425			245.311	-8.91124			245.335	-11.2272		245.641	-16.1915		245.648	-14.7124
	245.476	-13.2411			245.48	-6.72642			245.486	-2.35237			245.488	-5.1042			245.478	-8.91123			245.502	-11.2272		245.807	-16.1912		245.815	-14.7117
	245.643	-13.241			245.647	-6.72631			245.653	-2.35227			245.655	-5.10419			245.645	-8.9112			245.668	-11.2273		245.974	-16.1909		245.982	-14.7116
	245.809	-13.2409			245.813	-6.72614			245.819	-2.35218			245.821	-5.10413			245.811	-8.91118			245.835	-11.2273		246.14	-16.1905		246.148	-14.7118
	245.976	-13.2409			245.98	-6.726			245.986	-2.35209			245.988	-5.10406			245.978	-8.91117			246.002	-11.2273		246.307	-16.1902		246.315	-14.7106
	246.143	-13.2408			246.147	-6.72588			246.153	-2.35194			246.155	-5.104			246.145	-8.91115			246.168	-11.2274		246.474	-16.1898		246.481	-14.7098
	246.309	-13.2408			246.313	-6.72575			246.319	-2.35181			246.321	-5.10394			246.311	-8.91116			246.335	-11.2274		246.64	-16.1895		246.648	-14.7091
	246.476	-13.2407			246.48	-6.72562			246.486	-2.35167			246.488	-5.10382			246.478	-8.91114			246.502	-11.2275		246.807	-16.1891		246.815	-14.7086
	246.643	-13.2406			246.646	-6.7255			246.653	-2.35151			246.655	-5.1037			246.645	-8.9111			246.668	-11.2276		246.974	-16.1888		246.981	-14.7081
	246.809	-13.2405			246.813	-6.72538			246.819	-2.35135			246.821	-5.10357			246.811	-8.91106			246.835	-11.2278		247.14	-16.1884		247.148	-14.7071
	246.976	-13.2405			246.98	-6.72527			246.986	-2.35119			246.988	-5.10346			246.978	-8.91102			247.002	-11.228		247.307	-16.1881		247.315	-14.7056
	247.143	-13.2404			247.146	-6.72515			247.153	-2.35102			247.155	-5.10334			247.145	-8.91099			247.168	-11.2282		247.474	-16.1878		247.481	-14.7048
	247.309	-13.2403			247.313	-6.72505			247.319	-2.35084			247.321	-5.10323			247.311	-8.91094			247.335	-11.2284		247.64	-16.1874		247.648	-14.7042
	247.476	-13.2402			247.48	-6.72496			247.486	-2.35063			247.488	-5.10313			247.478	-8.91089			247.502	-11.2286		247.807	-16.1871		247.814	-14.7032
	247.642	-13.2401			247.646	-6.72486			247.653	-2.35045			247.655	-5.10303			247.645	-8.91084			247.668	-11.2287		247.973	-16.1867		247.981	-14.7023
	247.809	-13.24			247.813	-6.72473			247.819	-2.3503			247.821	-5.10295			247.811	-8.9108			247.835	-11.2288		248.14	-16.1863		248.148	-14.7013
	247.976	-13.2399			247.98	-6.7246			247.986	-2.35017			247.988	-5.10285			247.978	-8.91076			248.002	-11.2289		248.307	-16.186		248.314	-14.7004
	248.142	-13.2398			248.146	-6.72446			248.153	-2.35004			248.155	-5.10278			248.145	-8.91073			248.168	-11.2288		248.473	-16.1856		248.481	-14.6992
	248.309	-13.2397			248.313	-6.72432			248.319	-2.34991			248.321	-5.10273			248.311	-8.9107			248.335	-11.2288		248.64	-16.1852		248.647	-14.6982
	248.476	-13.2396			248.48	-6.72415			248.486	-2.34977			248.488	-5.10266			248.478	-8.91067			248.502	-11.2289		248.807	-16.1849		248.814	-14.6971
	248.642	-13.2396			248.646	-6.72401			248.653	-2.34963			248.655	-5.10258			248.645	-8.91064			248.668	-11.229		248.973	-16.1845		248.98	-14.6959
	248.809	-13.2395			248.813	-6.72389			248.819	-2.34949			248.821	-5.10249			248.811	-8.91062			248.835	-11.2291		249.14	-16.1841		249.147	-14.6946
	248.976	-13.2394			248.98	-6.72376			248.986	-2.34937			248.988	-5.10239			248.978	-8.9106			249.002	-11.2293		249.306	-16.1838		249.314	-14.6933
	249.142	-13.2393			249.146	-6.72364			249.153	-2.34926			249.155	-5.10226			249.145	-8.91057			249.168	-11.2295		249.473	-16.1834		249.48	-14.692
	249.309	-13.2393			249.313	-6.7235			249.319	-2.34915			249.321	-5.10215			249.311	-8.91054			249.335	-11.2297		249.64	-16.1831		249.647	-14.6906
	249.476	-13.2392			249.48	-6.72336			249.486	-2.34903			249.488	-5.10204			249.478	-8.91051			249.502	-11.23		249.806	-16.1827		249.813	-14.689
	249.642	-13.2391			249.646	-6.72323			249.652	-2.34896			249.654	-5.10194			249.645	-8.91046			249.668	-11.2302		249.973	-16.1823		249.98	-14.6874
	249.809	-13.239			249.813	-6.72309			249.819	-2.34886			249.821	-5.10182			249.811	-8.91041			249.835	-11.2304		250.14	-16.182		250.146	-14.6859
	249.976	-13.2389			249.98	-6.72299			249.986	-2.34878			249.988	-5.10169			249.978	-8.91035			250.002	-11.2307		250.306	-16.1816		250.313	-14.6842
	250.142	-13.2388			250.146	-6.7229			250.152	-2.3487			250.154	-5.10158			250.145	-8.91028			250.168	-11.2309		250.473	-16.1812		250.48	-14.6823
	250.309	-13.2388			250.313	-6.7228			250.319	-2.34863			250.321	-5.10149			250.311	-8.9102			250.335	-11.2311		250.639	-16.1808		250.646	-14.6805
	250.476	-13.2387			250.48	-6.72274			250.486	-2.34855			250.488	-5.10144			250.478	-8.91014			250.502	-11.2313		250.806	-16.1805		250.813	-14.6786
	250.642	-13.2387			250.646	-6.72265			250.652	-2.34849			250.654	-5.10139			250.645	-8.91007			250.668	-11.2315		250.973	-16.1801		250.979	-14.6767
	250.809	-13.2387			250.813	-6.72256			250.819	-2.34844			250.821	-5.10133			250.811	-8.90999			250.835	-11.2317		251.139	-16.1797		251.146	-14.6745
	250.975	-13.2386			250.979	-6.72246			250.986	-2.34841			250.988	-5.10127			250.978	-8.90992			251.002	-11.2319		251.306	-16.1793		251.312	-14.6721
	251.142	-13.2386			251.146	-6.72236			251.152	-2.34834			251.154	-5.10124			251.144	-8.90985			251.168	-11.2322		251.473	-16.1789		251.479	-14.6693
	251.309	-13.2385			251.313	-6.72225			251.319	-2.34824			251.321	-5.10121			251.311	-8.90981			251.335	-11.2324		251.639	-16.1785		251.645	-14.6665
	251.475	-13.2384			251.479	-6.72211			251.486	-2.34812			251.488	-5.10118			251.478	-8.90977			251.502	-11.2325		251.806	-16.1781		251.812	-14.6634
	251.642	-13.2383			251.646	-6.72195			251.652	-2.34801			251.654	-5.10116			251.644	-8.90974			251.669	-11.2327		251.973	-16.1777		251.978	-14.6604
	251.809	-13.2383			251.813	-6.72179			251.819	-2.34787			251.821	-5.10111			251.811	-8.9097			251.835	-11.2329		252.139	-16.1774		252.145	-14.6574
	251.975	-13.2382			251.979	-6.72162			251.986	-2.34773			251.988	-5.10104			251.978	-8.90967			252.002	-11.233		252.306	-16.177		252.311	-14.6543
	252.142	-13.2381			252.146	-6.72145			252.152	-2.34763			252.154	-5.10094			252.144	-8.90966			252.169	-11.2332		252.472	-16.1766		252.478	-14.6511
	252.309	-13.238			252.313	-6.72128			252.319	-2.34759			252.321	-5.10084			252.311	-8.90963			252.335	-11.2334		252.639	-16.1763		252.644	-14.6479
	252.475	-13.2379			252.479	-6.72113			252.486	-2.34754			252.488	-5.10073			252.478	-8.90959			252.502	-11.2336		252.806	-16.1759		252.81	-14.6446
	252.642	-13.2379			252.646	-6.721			252.652	-2.34744			252.654	-5.10064			252.644	-8.90954			252.669	-11.2338		252.972	-16.1755		252.977	-14.641
	252.809	-13.2378			252.813	-6.72085			252.819	-2.34731			252.821	-5.10058			252.811	-8.90948			252.835	-11.234		253.139	-16.1751		253.143	-14.6372
	252.975	-13.2378			252.979	-6.72069			252.986	-2.34725			252.988	-5.10052			252.978	-8.90938			253.002	-11.2342		253.306	-16.1747		253.31	-14.6335
	253.142	-13.2377			253.146	-6.72056			253.152	-2.34709			253.154	-5.10047			253.144	-8.90929			253.169	-11.2345		253.472	-16.1742		253.476	-14.6299
	253.309	-13.2376			253.313	-6.72041			253.319	-2.34692			253.321	-5.10036			253.311	-8.90919			253.335	-11.2347		253.639	-16.1738		253.643	-14.6262
	253.475	-13.2376			253.479	-6.72027			253.486	-2.34672			253.488	-5.10025			253.478	-8.9091			253.502	-11.2349		253.805	-16.1734		253.809	-14.6226
	253.642	-13.2375			253.646	-6.72014			253.652	-2.34641			253.654	-5.10016			253.644	-8.909			253.669	-11.235		253.972	-16.173		253.975	-14.619
	253.809	-13.2374			253.813	-6.71999			253.819	-2.34619			253.821	-5.10007			253.811	-8.90892			253.835	-11.2352		254.139	-16.1726		254.142	-14.6154
	253.975	-13.2373			253.979	-6.71983			253.986	-2.34601			253.988	-5.09994			253.978	-8.90884			254.002	-11.2353		254.305	-16.1722		254.308	-14.6121
	254.142	-13.2372			254.146	-6.71968			254.152	-2.34583			254.154	-5.09984			254.144	-8.90876			254.169	-11.2355		254.472	-16.1718		254.475	-14.609
	254.309	-13.2372			254.313	-6.71952			254.319	-2.34569			254.321	-5.09974			254.311	-8.9087			254.335	-11.2357		254.639	-16.1713		254.641	-14.6063
	254.475	-13.2371			254.479	-6.71936			254.486	-2.34548			254.488	-5.09965			254.478	-8.90863			254.502	-11.2359		254.805	-16.1709		254.808	-14.6041
	254.642	-13.237			254.646	-6.71919			254.652	-2.34523			254.654	-5.09954			254.644	-8.90856			254.669	-11.2361		254.972	-16.1704		254.974	-14.6019
	254.808	-13.237			254.812	-6.71903			254.819	-2.34497			254.821	-5.09945			254.811	-8.90849			254.835	-11.2363		255.138	-16.17		255.141	-14.6001
	254.975	-13.2369			254.979	-6.71887			254.986	-2.34469			254.988	-5.09938			254.977	-8.90839			255.002	-11.2364		255.305	-16.1695		255.307	-14.5984
	255.142	-13.2368			255.146	-6.71867			255.152	-2.34445			255.154	-5.09933			255.144	-8.90831			255.169	-11.2366		255.472	-16.1691		255.474	-14.5969
	255.308	-13.2368			255.312	-6.71849			255.319	-2.34421			255.321	-5.0992			255.311	-8.90821			255.335	-11.2368		255.638	-16.1686		255.641	-14.5958
	255.475	-13.2367			255.479	-6.71833			255.486	-2.34396			255.488	-5.09908			255.477	-8.90812			255.502	-11.2369		255.805	-16.1682		255.807	-14.5949
	255.642	-13.2366			255.646	-6.71818			255.652	-2.34375			255.654	-5.09895			255.644	-8.90802			255.669	-11.237		255.972	-16.1678		255.974	-14.5944
	255.808	-13.2365			255.812	-6.71803			255.819	-2.34356			255.821	-5.09882			255.811	-8.90792			255.835	-11.2371		256.138	-16.1673		256.14	-14.5944
	255.975	-13.2364			255.979	-6.71792			255.985	-2.34337			255.988	-5.09869			255.977	-8.90783			256.002	-11.2372		256.305	-16.1669		256.307	-14.5944
	256.142	-13.2363			256.146	-6.71781			256.152	-2.34318			256.154	-5.09858			256.144	-8.90775			256.169	-11.2374		256.471	-16.1664		256.474	-14.5948
	256.308	-13.2362			256.312	-6.71769			256.319	-2.34299			256.321	-5.09847			256.311	-8.90767			256.335	-11.2375		256.638	-16.1659		256.641	-14.5952
	256.475	-13.2361			256.479	-6.71757			256.485	-2.3428			256.487	-5.09837			256.477	-8.9076			256.502	-11.2377		256.805	-16.1654		256.807	-14.5958
	256.642	-13.236			256.646	-6.71744			256.652	-2.34256			256.654	-5.09827			256.644	-8.90753			256.669	-11.2379		256.971	-16.165		256.974	-14.5965
	256.808	-13.2359			256.812	-6.7173			256.819	-2.34229			256.821	-5.09815			256.811	-8.90746			256.836	-11.2381		257.138	-16.1645		257.141	-14.5973
	256.975	-13.2358			256.979	-6.71716			256.985	-2.34203			256.987	-5.09799			256.977	-8.90741			257.002	-11.2382		257.305	-16.1639		257.307	-14.5982
	257.142	-13.2357			257.146	-6.71697			257.152	-2.34168			257.154	-5.09781			257.144	-8.90732			257.169	-11.2385		257.471	-16.1635		257.474	-14.5991
	257.308	-13.2357			257.312	-6.7168			257.319	-2.34139			257.321	-5.09763			257.311	-8.90723			257.336	-11.2388		257.638	-16.163		257.641	-14.6001
	257.475	-13.2356			257.479	-6.71666			257.485	-2.34112			257.487	-5.0975			257.477	-8.90713			257.502	-11.239		257.804	-16.1625		257.807	-14.6012
	257.642	-13.2355			257.646	-6.71654			257.652	-2.34083			257.654	-5.0974			257.644	-8.90702			257.669	-11.2393		257.971	-16.1619		257.974	-14.6022
	257.808	-13.2355			257.812	-6.71641			257.819	-2.34052			257.821	-5.09731			257.811	-8.9069			257.836	-11.2396		258.138	-16.1614		258.141	-14.6032
	257.975	-13.2354			257.979	-6.71626			257.985	-2.34024			257.987	-5.09722			257.977	-8.90679			258.002	-11.2399		258.304	-16.1609		258.308	-14.6042
	258.141	-13.2353			258.146	-6.7161			258.152	-2.33998			258.154	-5.09708			258.144	-8.90668			258.169	-11.2401		258.471	-16.1603		258.474	-14.6053
	258.308	-13.2352			258.312	-6.71593			258.319	-2.33975			258.321	-5.09692			258.31	-8.90656			258.336	-11.2404		258.637	-16.1597		258.641	-14.6064
	258.475	-13.2351			258.479	-6.71577			258.485	-2.3395			258.487	-5.09678			258.477	-8.90646			258.502	-11.2403		258.804	-16.1592		258.808	-14.6075
	258.641	-13.235			258.645	-6.71561			258.652	-2.3392			258.654	-5.09662			258.644	-8.90637			258.669	-11.24		258.971	-16.1587		258.975	-14.6089
	258.808	-13.2349			258.812	-6.71547			258.819	-2.33884			258.821	-5.09651			258.81	-8.90628			258.836	-11.2397		259.137	-16.1581		259.141	-14.6104
	258.975	-13.2348			258.979	-6.71533			258.985	-2.3385			258.987	-5.09642			258.977	-8.90619			259.002	-11.2392		259.304	-16.1575		259.308	-14.6119
	259.141	-13.2347			259.145	-6.71522			259.152	-2.33817			259.154	-5.09633			259.144	-8.90608			259.169	-11.2394		259.47	-16.1569		259.475	-14.6136
	259.308	-13.2347			259.312	-6.71512			259.319	-2.33784			259.321	-5.09628			259.31	-8.90598			259.336	-11.2398		259.637	-16.1564		259.642	-14.6153
	259.475	-13.2346			259.479	-6.71501			259.485	-2.33752			259.487	-5.09613			259.477	-8.90589			259.502	-11.2402		259.804	-16.1558		259.809	-14.6174
	259.641	-13.2345			259.645	-6.71489			259.652	-2.33722			259.654	-5.09595			259.644	-8.9058			259.669	-11.2404		259.97	-16.1552		259.975	-14.6196
	259.808	-13.2344			259.812	-6.71476			259.819	-2.33693			259.821	-5.09575			259.81	-8.90571			259.836	-11.2407		260.137	-16.1546		260.142	-14.6222
	259.975	-13.2343			259.979	-6.71465			259.985	-2.33659			259.987	-5.09551			259.977	-8.90563			260.002	-11.2409		260.304	-16.154		260.309	-14.6248
	260.141	-13.2342			260.145	-6.71453			260.152	-2.33623			260.154	-5.09534			260.144	-8.90555			260.169	-11.241		260.47	-16.1534		260.476	-14.6281
	260.308	-13.2342			260.312	-6.71442			260.318	-2.33586			260.321	-5.09519			260.31	-8.90549			260.336	-11.241		260.637	-16.1528		260.643	-14.6314
	260.475	-13.2341			260.479	-6.71434			260.485	-2.33551			260.487	-5.09505			260.477	-8.90541			260.502	-11.241		260.803	-16.1521		260.81	-14.6347
	260.641	-13.2341			260.645	-6.71425			260.652	-2.33518			260.654	-5.09497			260.644	-8.90534			260.669	-11.2411		260.97	-16.1515		260.976	-14.6379
	260.808	-13.234			260.812	-6.71414			260.818	-2.33487			260.821	-5.09482			260.81	-8.90527			260.836	-11.2413		261.137	-16.1508		261.143	-14.641
	260.975	-13.2339			260.979	-6.71404			260.985	-2.33456			260.987	-5.09465			260.977	-8.90517			261.002	-11.2414		261.303	-16.1502		261.31	-14.6443
	261.141	-13.2339			261.145	-6.71396			261.152	-2.33429			261.154	-5.09448			261.144	-8.90507			261.169	-11.2415		261.47	-16.1495		261.477	-14.6474
	261.308	-13.2338			261.312	-6.71387			261.318	-2.33395			261.321	-5.09433			261.31	-8.90495			261.336	-11.2416		261.636	-16.1488		261.644	-14.6504
	261.474	-13.2337			261.479	-6.71375			261.485	-2.33363			261.487	-5.09419			261.477	-8.90483			261.502	-11.2417		261.803	-16.1481		261.811	-14.6531
	261.641	-13.2337			261.645	-6.71359			261.652	-2.33338			261.654	-5.09407			261.643	-8.90471			261.669	-11.2418		261.97	-16.1474		261.978	-14.6552
	261.808	-13.2336			261.812	-6.71343			261.818	-2.33313			261.82	-5.09414			261.81	-8.90459			261.836	-11.2419		262.136	-16.1466		262.144	-14.657
	261.974	-13.2335			261.979	-6.71325			261.985	-2.33293			261.987	-5.09415			261.977	-8.90448			262.002	-11.2419		262.303	-16.1458		262.311	-14.6585
	262.141	-13.2335			262.145	-6.71308			262.152	-2.33271			262.154	-5.09408			262.143	-8.90437			262.169	-11.2419		262.469	-16.1451		262.478	-14.6597
	262.308	-13.2334			262.312	-6.71292			262.318	-2.3325			262.32	-5.09396			262.31	-8.90426			262.336	-11.242		262.636	-16.1442		262.645	-14.6604
	262.474	-13.2334			262.478	-6.71275			262.485	-2.33231			262.487	-5.09384			262.477	-8.90412			262.502	-11.242		262.803	-16.1434		262.811	-14.6611
	262.641	-13.2333			262.645	-6.71263			262.652	-2.33201			262.654	-5.09363			262.643	-8.90398			262.669	-11.2421		262.969	-16.1425		262.978	-14.6617
	262.808	-13.2332			262.812	-6.71249			262.818	-2.33165			262.82	-5.09352			262.81	-8.90386			262.836	-11.2422		263.136	-16.1417		263.145	-14.6622
	262.974	-13.2332			262.978	-6.71236			262.985	-2.3313			262.987	-5.09345			262.977	-8.90374			263.002	-11.2423		263.302	-16.1408		263.311	-14.662
	263.141	-13.2331			263.145	-6.71222			263.152	-2.33091			263.154	-5.0934			263.143	-8.90361			263.169	-11.2424		263.469	-16.1399		263.478	-14.6618
	263.308	-13.233			263.312	-6.71208			263.318	-2.33065			263.32	-5.0934			263.31	-8.90351			263.336	-11.2425		263.635	-16.139		263.645	-14.6617
	263.474	-13.2329			263.478	-6.7119			263.485	-2.33041			263.487	-5.09332			263.477	-8.9034			263.502	-11.2425		263.802	-16.1381		263.811	-14.6616
	263.641	-13.2328			263.645	-6.71171			263.651	-2.33014			263.654	-5.09327			263.643	-8.9033			263.669	-11.2426		263.969	-16.1371		263.978	-14.6613
	263.808	-13.2327			263.812	-6.71153			263.818	-2.32985			263.82	-5.09333			263.81	-8.90323			263.836	-11.2426		264.135	-16.1361		264.145	-14.6611
	263.974	-13.2327			263.978	-6.7113			263.985	-2.32965			263.987	-5.09297			263.977	-8.90314			264.002	-11.2426		264.302	-16.1351		264.311	-14.6609
	264.141	-13.2326			264.145	-6.7111			264.151	-2.32934			264.154	-5.09276			264.143	-8.90305			264.169	-11.2427		264.468	-16.134		264.478	-14.6608
	264.308	-13.2326			264.312	-6.71091			264.318	-2.329			264.32	-5.09258			264.31	-8.90295			264.336	-11.2427		264.635	-16.1329		264.645	-14.6605
	264.474	-13.2325			264.478	-6.71072			264.485	-2.32867			264.487	-5.09241			264.476	-8.90282			264.502	-11.2428		264.801	-16.1318		264.811	-14.6602
	264.641	-13.2325			264.645	-6.71059			264.651	-2.32824			264.654	-5.09224			264.643	-8.90269			264.669	-11.2429		264.968	-16.1306		264.978	-14.66
	264.807	-13.2324			264.812	-6.71047			264.818	-2.32788			264.82	-5.09212			264.81	-8.90256			264.836	-11.243		265.135	-16.1294		265.144	-14.6598
	264.974	-13.2323			264.978	-6.71037			264.985	-2.32754			264.987	-5.09202			264.976	-8.90242			265.002	-11.2431		265.301	-16.1282		265.311	-14.6595
	265.141	-13.2323			265.145	-6.7103			265.151	-2.32719			265.154	-5.09192			265.143	-8.90226			265.169	-11.2433		265.468	-16.127		265.478	-14.6593
	265.307	-13.2322			265.312	-6.71025			265.318	-2.32688			265.32	-5.09189			265.31	-8.90212			265.336	-11.2433		265.634	-16.1258		265.644	-14.6591
	265.474	-13.2321			265.478	-6.71016			265.485	-2.32648			265.487	-5.09178			265.476	-8.902			265.503	-11.2434		265.801	-16.1245		265.811	-14.659
	265.641	-13.232			265.645	-6.71005			265.651	-2.32604			265.654	-5.09164			265.643	-8.90187			265.669	-11.2434		265.967	-16.1232		265.978	-14.6589
	265.807	-13.232			265.812	-6.70993			265.818	-2.32558			265.82	-5.09149			265.81	-8.90173			265.836	-11.2434		266.134	-16.1219		266.144	-14.6588
	265.974	-13.2319			265.978	-6.70976			265.985	-2.32503			265.987	-5.09123			265.976	-8.90158			266.003	-11.2434		266.3	-16.1205		266.311	-14.6588
	266.141	-13.2319			266.145	-6.70961			266.151	-2.32459			266.154	-5.09102			266.143	-8.90142			266.169	-11.2435		266.467	-16.1191		266.478	-14.6588
	266.307	-13.2318			266.311	-6.70944			266.318	-2.32416			266.32	-5.0908			266.31	-8.90127			266.336	-11.2435		266.634	-16.1177		266.644	-14.6589
	266.474	-13.2317			266.478	-6.70927			266.484	-2.32352			266.487	-5.09057			266.476	-8.90111			266.503	-11.2435		266.8	-16.1163		266.811	-14.6589
	266.641	-13.2316			266.645	-6.70909			266.651	-2.32334			266.654	-5.09028			266.643	-8.90098			266.669	-11.2435		266.967	-16.1148		266.978	-14.6591
	266.807	-13.2316			266.811	-6.70893			266.818	-2.32358			266.82	-5.09005			266.809	-8.90087			266.836	-11.2436		267.133	-16.1133		267.144	-14.6594
	266.974	-13.2315			266.978	-6.70876			266.984	-2.32389			266.987	-5.08984			266.976	-8.90076			267.003	-11.2437		267.3	-16.1118		267.311	-14.6598
	267.141	-13.2314			267.145	-6.70857			267.151	-2.32438			267.153	-5.08964			267.143	-8.90069			267.169	-11.2437		267.466	-16.1103		267.478	-14.6602
	267.307	-13.2313			267.311	-6.70839			267.318	-2.32379			267.32	-5.08954			267.309	-8.90059			267.336	-11.2438		267.633	-16.1088		267.644	-14.6607
	267.474	-13.2313			267.478	-6.7082			267.484	-2.32318			267.487	-5.08943			267.476	-8.90048			267.503	-11.2438		267.799	-16.1073		267.811	-14.6612
	267.641	-13.2312			267.645	-6.70799			267.651	-2.32253			267.653	-5.0893			267.643	-8.90038			267.669	-11.2439		267.966	-16.1058		267.978	-14.662
	267.807	-13.2311			267.811	-6.70775			267.818	-2.32205			267.82	-5.08914			267.809	-8.90024			267.836	-11.2439		268.132	-16.1043		268.145	-14.6628
	267.974	-13.2311			267.978	-6.70749			267.984	-2.32156			267.987	-5.089			267.976	-8.90012			268.003	-11.2439		268.299	-16.1028		268.311	-14.6638
	268.141	-13.231			268.145	-6.70726			268.151	-2.32111			268.153	-5.08879			268.143	-8.9			268.169	-11.2439		268.465	-16.1013		268.478	-14.6648
	268.307	-13.2309			268.311	-6.70703			268.318	-2.32071			268.32	-5.08853			268.309	-8.89988			268.336	-11.2439		268.632	-16.0998		268.645	-14.666
	268.474	-13.2309			268.478	-6.70672			268.484	-2.32035			268.487	-5.08824			268.476	-8.89976			268.503	-11.2439		268.798	-16.0984		268.811	-14.6671
	268.641	-13.2309			268.645	-6.7064			268.651	-2.32016			268.653	-5.08797			268.643	-8.89965			268.669	-11.2439		268.965	-16.097		268.978	-14.6683
	268.807	-13.2308			268.811	-6.70663			268.818	-2.31986			268.82	-5.08759			268.809	-8.89954			268.836	-11.2439		269.131	-16.0956		269.145	-14.6697
	268.974	-13.2307			268.978	-6.70663			268.984	-2.31952			268.987	-5.08729			268.976	-8.89944			269.003	-11.2439		269.298	-16.0942		269.312	-14.6713
	269.14	-13.2307			269.145	-6.70661			269.151	-2.31914			269.153	-5.08702			269.143	-8.89932			269.169	-11.2438		269.465	-16.0929		269.479	-14.673
	269.307	-13.2306			269.311	-6.70647			269.318	-2.31871			269.32	-5.08676			269.309	-8.89919			269.336	-11.2438		269.631	-16.0916		269.645	-14.6747
	269.474	-13.2305			269.478	-6.70627			269.484	-2.31826			269.487	-5.08659			269.476	-8.89906			269.503	-11.2437		269.798	-16.0902		269.812	-14.6766
	269.64	-13.2304			269.644	-6.70612			269.651	-2.31781			269.653	-5.08636			269.642	-8.89892			269.669	-11.2438		269.964	-16.0889		269.979	-14.6786
	269.807	-13.2303			269.811	-6.70596			269.818	-2.31735			269.82	-5.08614			269.809	-8.89875			269.836	-11.2438		270.131	-16.0877		270.146	-14.6807
	269.974	-13.2302			269.978	-6.7058			269.984	-2.31688			269.987	-5.08591			269.976	-8.89861			270.003	-11.2437		270.297	-16.0863		270.313	-14.6829
	270.14	-13.2301			270.144	-6.70564			270.151	-2.31649			270.153	-5.0857			270.142	-8.89848			270.169	-11.2437		270.464	-16.085		270.479	-14.685
	270.307	-13.2299			270.311	-6.70551			270.317	-2.31613			270.32	-5.08546			270.309	-8.89836			270.336	-11.2438		270.63	-16.0836		270.646	-14.687
	270.474	-13.2298			270.478	-6.70538			270.484	-2.31588			270.486	-5.0852			270.476	-8.89828			270.503	-11.2437		270.797	-16.0823		270.813	-14.6892
	270.64	-13.2297			270.644	-6.70525			270.651	-2.31595			270.653	-5.08492			270.642	-8.8982			270.669	-11.2428		270.963	-16.0806		270.98	-14.6913
	270.807	-13.2297			270.811	-6.70517			270.817	-2.3158			270.82	-5.08461			270.809	-8.89811			270.836	-11.242		271.13	-16.079		271.147	-14.6933
	270.974	-13.2296			270.978	-6.70508			270.984	-2.3156			270.986	-5.08431			270.976	-8.89802			271.002	-11.2413		271.296	-16.0773		271.313	-14.6951
	271.14	-13.2295			271.144	-6.70498			271.151	-2.31541			271.153	-5.084			271.142	-8.89794			271.169	-11.2407		271.463	-16.0756		271.48	-14.6968
	271.307	-13.2295			271.311	-6.70489			271.317	-2.31516			271.32	-5.0837			271.309	-8.89783			271.336	-11.2402		271.629	-16.0738		271.647	-14.6984
	271.474	-13.2294			271.478	-6.70479			271.484	-2.3149			271.486	-5.08342			271.476	-8.89771			271.502	-11.2396		271.796	-16.0719		271.814	-14.7
	271.64	-13.2294			271.644	-6.70469			271.651	-2.31465			271.653	-5.08315			271.642	-8.89758			271.669	-11.2391		271.962	-16.0697		271.98	-14.7016
	271.807	-13.2293			271.811	-6.70456			271.817	-2.31441			271.82	-5.0829			271.809	-8.89742			271.836	-11.2386		272.129	-16.0676		272.147	-14.7028
	271.973	-13.2293			271.978	-6.70444			271.984	-2.3142			271.986	-5.08267			271.975	-8.89728			272.002	-11.238		272.295	-16.0653		272.314	-14.704
	272.14	-13.2292			272.144	-6.70431			272.151	-2.314			272.153	-5.08249			272.142	-8.89715			272.169	-11.2374		272.462	-16.0631		272.481	-14.705
	272.307	-13.2291			272.311	-6.70419			272.317	-2.31379			272.32	-5.08226			272.309	-8.89702			272.335	-11.2366		272.628	-16.0607		272.647	-14.7059
	272.473	-13.229			272.478	-6.70406			272.484	-2.31361			272.486	-5.08204			272.475	-8.89691			272.502	-11.2353		272.795	-16.0584		272.814	-14.7066
	272.64	-13.2289			272.644	-6.70393			272.651	-2.31356			272.653	-5.08182			272.642	-8.89679			272.669	-11.2332		272.961	-16.0559		272.981	-14.7073
	272.807	-13.2288			272.811	-6.70378			272.817	-2.31345			272.82	-5.08158			272.809	-8.89669			272.835	-11.2312		273.128	-16.0534		273.147	-14.7079
	272.973	-13.2287			272.978	-6.70362			272.984	-2.31334			272.986	-5.08133			272.975	-8.8966			273.002	-11.2292		273.294	-16.051		273.314	-14.7083
	273.14	-13.2287			273.144	-6.70346			273.151	-2.31324			273.153	-5.08107			273.142	-8.89652			273.168	-11.2268		273.461	-16.0485		273.481	-14.7086
	273.307	-13.2286			273.311	-6.70329			273.317	-2.3131			273.319	-5.0808			273.309	-8.89643			273.335	-11.2234		273.627	-16.0459		273.647	-14.709
	273.473	-13.2285			273.477	-6.70304			273.484	-2.31296			273.486	-5.08047			273.475	-8.89634			273.501	-11.2195		273.793	-16.0432		273.814	-14.7094
	273.64	-13.2285			273.644	-6.70284			273.651	-2.31283			273.653	-5.08014			273.642	-8.89627			273.668	-11.2147		273.96	-16.0405		273.981	-14.7098
	273.807	-13.2284			273.811	-6.70268			273.817	-2.31268			273.819	-5.07978			273.809	-8.89619			273.834	-11.2094		274.126	-16.0379		274.148	-14.7101
	273.973	-13.2283			273.977	-6.70253			273.984	-2.31247			273.986	-5.07941			273.975	-8.89611			274	-11.2028		274.293	-16.0352		274.314	-14.7104
	274.14	-13.2283			274.144	-6.70233			274.151	-2.31233			274.153	-5.07898			274.142	-8.89603			274.166	-11.1953		274.459	-16.0326		274.481	-14.7107
	274.307	-13.2282			274.311	-6.70211			274.317	-2.31226			274.319	-5.07857			274.309	-8.89597			274.333	-11.1873		274.626	-16.03		274.648	-14.711
	274.473	-13.2281			274.477	-6.70189			274.484	-2.31222			274.486	-5.07815			274.475	-8.89589			274.499	-11.1788		274.792	-16.0274		274.814	-14.7111
	274.64	-13.2281			274.644	-6.70166			274.651	-2.31225			274.653	-5.07771			274.642	-8.89582			274.665	-11.1696		274.958	-16.025		274.981	-14.7112
	274.807	-13.228			274.811	-6.70143			274.817	-2.31225			274.819	-5.07726			274.809	-8.89574			274.831	-11.1605		275.125	-16.0225		275.148	-14.7114
	274.973	-13.2279			274.977	-6.70124			274.984	-2.31223			274.986	-5.07678			274.975	-8.89566			274.997	-11.1516		275.291	-16.0202		275.314	-14.7116
	275.14	-13.2278			275.144	-6.70106			275.151	-2.31222			275.152	-5.07629			275.142	-8.8956			275.163	-11.1431		275.458	-16.0181		275.481	-14.7116
	275.307	-13.2277			275.311	-6.70094			275.317	-2.31224			275.319	-5.07579			275.308	-8.89554			275.33	-11.1359		275.624	-16.0165		275.648	-14.7117
	275.473	-13.2276			275.477	-6.70096			275.484	-2.31224			275.486	-5.07522			275.475	-8.89547			275.496	-11.1291		275.791	-16.0151		275.814	-14.7118
	275.64	-13.2275			275.644	-6.70088			275.651	-2.31222			275.652	-5.07463			275.642	-8.8954			275.662	-11.1234		275.957	-16.014		275.981	-14.7118
	275.806	-13.2274			275.811	-6.70077			275.817	-2.31214			275.819	-5.07401			275.808	-8.89535			275.829	-11.1188		276.124	-16.013		276.148	-14.7118
	275.973	-13.2274			275.977	-6.70069			275.984	-2.31281			275.986	-5.07335			275.975	-8.8953			275.995	-11.116		276.291	-16.0123		276.314	-14.7119
	276.14	-13.2273			276.144	-6.70048			276.151	-2.31434			276.152	-5.07269			276.142	-8.89524			276.162	-11.1169		276.457	-16.0116		276.481	-14.7119
	276.306	-13.2273			276.311	-6.70033			276.317	-2.31457			276.319	-5.07189			276.308	-8.89518			276.329	-11.1206		276.624	-16.011		276.648	-14.712
	276.473	-13.2272			276.477	-6.70016			276.484	-2.31419			276.485	-5.0711			276.475	-8.8951			276.496	-11.1249		276.79	-16.0104		276.814	-14.7121
	276.64	-13.2272			276.644	-6.69999			276.651	-2.31336			276.652	-5.07028			276.642	-8.89501			276.662	-11.1272		276.957	-16.0099		276.981	-14.7121
	276.806	-13.2271			276.81	-6.69981			276.817	-2.31283			276.819	-5.06944			276.808	-8.89492			276.829	-11.1291		277.124	-16.0093		277.148	-14.7122
	276.973	-13.227			276.977	-6.69963			276.984	-2.3123			276.985	-5.06846			276.975	-8.89481			276.996	-11.1305		277.29	-16.0087		277.314	-14.7122
	277.14	-13.2269			277.144	-6.69944			277.151	-2.31168			277.152	-5.0675			277.142	-8.89466			277.163	-11.1316		277.457	-16.0081		277.481	-14.7122
	277.306	-13.2268			277.31	-6.69923			277.317	-2.31187			277.319	-5.06649			277.308	-8.89452			277.329	-11.132		277.623	-16.008		277.648	-14.7122
	277.473	-13.2267			277.477	-6.69896			277.484	-2.31189			277.485	-5.06533			277.475	-8.89437			277.496	-11.1324		277.79	-16.0079		277.814	-14.7123
	277.64	-13.2265			277.644	-6.69871			277.651	-2.3119			277.652	-5.06406			277.642	-8.89422			277.663	-11.1328		277.957	-16.0079		277.981	-14.7124
	277.806	-13.2264			277.81	-6.69848			277.817	-2.31187			277.818	-5.06283			277.808	-8.89407			277.829	-11.1332		278.123	-16.0079		278.148	-14.7124
	277.973	-13.2264			277.977	-6.69826			277.984	-2.31196			277.985	-5.06143			277.975	-8.89394			277.996	-11.1335		278.29	-16.0084		278.314	-14.7125
	278.14	-13.2263			278.144	-6.69806			278.15	-2.31197			278.151	-5.05989			278.141	-8.8938			278.163	-11.1338		278.457	-16.0088		278.481	-14.7125
	278.306	-13.2262			278.31	-6.69789			278.317	-2.31198			278.318	-5.05821			278.308	-8.89363			278.329	-11.134		278.624	-16.0092		278.648	-14.7126
	278.473	-13.2261			278.477	-6.69774			278.484	-2.31202			278.485	-5.05663			278.475	-8.89353			278.496	-11.1343		278.79	-16.0095		278.814	-14.7126
	278.639	-13.226			278.644	-6.69759			278.65	-2.31214			278.651	-5.05491			278.641	-8.89343			278.663	-11.1344		278.957	-16.0099		278.981	-14.7126
	278.806	-13.226			278.81	-6.69756			278.817	-2.31207			278.818	-5.05294			278.808	-8.89314			278.83	-11.1345		279.124	-16.0102		279.148	-14.7126
	278.973	-13.2259			278.977	-6.69748			278.984	-2.31204			278.984	-5.05071			278.975	-8.89273			278.996	-11.1347		279.29	-16.0103		279.314	-14.7126
	279.139	-13.2258			279.144	-6.69741			279.151	-2.31255			279.151	-5.04853			279.141	-8.89234			279.163	-11.1348		279.457	-16.0103		279.481	-14.7126
	279.306	-13.2258			279.31	-6.69733			279.317	-2.31333			279.317	-5.04625			279.308	-8.89198			279.33	-11.1349		279.624	-16.0099		279.648	-14.7126
	279.473	-13.2258			279.477	-6.69725			279.484	-2.32377			279.484	-5.04372			279.474	-8.89172			279.496	-11.135		279.79	-16.0094		279.814	-14.7126
	279.639	-13.2257			279.644	-6.69715			279.651	-2.3263			279.65	-5.04094			279.641	-8.89155			279.663	-11.1351		279.957	-16.0087		279.981	-14.7126
	279.806	-13.2257			279.81	-6.69701			279.818	-2.32505			279.817	-5.03772			279.808	-8.89154			279.83	-11.1352		280.123	-16.0081		280.148	-14.7127
	279.973	-13.2256			279.977	-6.69687			279.984	-2.32305			279.983	-5.034			279.974	-8.89142			279.996	-11.1353		280.29	-16.0072		280.314	-14.7128
	280.139	-13.2255			280.143	-6.69667			280.151	-2.32097			280.149	-5.03012			280.141	-8.89129			280.163	-11.1354		280.456	-16.0064		280.481	-14.7128
	280.306	-13.2254			280.31	-6.69649			280.317	-2.31912			280.316	-5.02592			280.308	-8.89116			280.33	-11.1355		280.623	-16.0055		280.648	-14.7127
	280.473	-13.2254			280.477	-6.69629			280.484	-2.31795			280.482	-5.02131			280.474	-8.891			280.496	-11.1356		280.79	-16.0047		280.814	-14.7132
	280.639	-13.2253			280.643	-6.69608			280.651	-2.31729			280.649	-5.01605			280.641	-8.89083			280.663	-11.1357		280.956	-16.0038		280.981	-14.7135
	280.806	-13.2252			280.81	-6.69582			280.817	-2.31717			280.815	-5.01079			280.808	-8.89066			280.83	-11.1357		281.123	-16.0029		281.148	-14.7136
	280.973	-13.2251			280.977	-6.6956			280.984	-2.31688			280.981	-5.00311			280.974	-8.89047			280.996	-11.1358		281.289	-16.002		281.314	-14.7135
	281.139	-13.225			281.143	-6.69542			281.151	-2.31656			281.147	-4.99509			281.141	-8.89024			281.163	-11.1358		281.456	-16.0012		281.481	-14.7134
	281.306	-13.2249			281.31	-6.69526			281.317	-2.31629			281.313	-4.9864			281.307	-8.89003			281.33	-11.1358		281.623	-16.0003		281.648	-14.7134
	281.473	-13.2249			281.477	-6.69515			281.484	-2.31612			281.479	-4.97694			281.474	-8.88982			281.496	-11.1358		281.789	-15.9996		281.814	-14.7134
	281.639	-13.2248			281.643	-6.69504			281.651	-2.3159			281.645	-4.96512			281.641	-8.8896			281.663	-11.1359		281.956	-15.9991		281.981	-14.7134
	281.806	-13.2247			281.81	-6.69493			281.817	-2.31568			281.811	-4.95183			281.807	-8.88936			281.83	-11.1359		282.122	-15.9987		282.148	-14.7135
	281.973	-13.2246			281.977	-6.69484			281.984	-2.31547			281.977	-4.93646			281.974	-8.88912			281.996	-11.136		282.289	-15.9985		282.314	-14.7135
	282.139	-13.2245			282.143	-6.69474			282.151	-2.31527			282.142	-4.91954			282.141	-8.88888			282.163	-11.1361		282.456	-15.9985		282.481	-14.7135
	282.306	-13.2244			282.31	-6.6947			282.317	-2.31503			282.308	-4.89763			282.307	-8.88865			282.33	-11.1362		282.622	-15.9989		282.648	-14.7135
	282.472	-13.2244			282.477	-6.69462			282.484	-2.31482			282.473	-4.87267			282.474	-8.8884			282.496	-11.1362		282.789	-15.9995		282.814	-14.7135
	282.639	-13.2243			282.643	-6.69452			282.651	-2.3146			282.638	-4.8432			282.641	-8.88814			282.663	-11.1363		282.956	-16.0006		282.981	-14.7138
	282.806	-13.2242			282.81	-6.69443			282.817	-2.31436			282.802	-4.81025			282.807	-8.88787			282.83	-11.1364		283.123	-16.0021		283.148	-14.7142
	282.972	-13.2241			282.977	-6.6943			282.984	-2.31414			282.966	-4.76574			282.974	-8.8876			282.996	-11.1364		283.29	-16.0046		283.314	-14.7145
	283.139	-13.2241			283.143	-6.69419			283.15	-2.31395			283.129	-4.71299			283.14	-8.88732			283.163	-11.1364		283.456	-16.0074		283.481	-14.7142
	283.306	-13.224			283.31	-6.69409			283.317	-2.31377			283.292	-4.64836			283.307	-8.88701			283.33	-11.1363		283.624	-16.0117		283.648	-14.7142
	283.472	-13.224			283.477	-6.69398			283.484	-2.31363			283.453	-4.56804			283.474	-8.88669			283.496	-11.1363		283.791	-16.0168		283.814	-14.7143
	283.639	-13.2239			283.643	-6.69388			283.65	-2.31348			283.614	-4.47528			283.64	-8.88636			283.663	-11.1363		283.958	-16.0231		283.981	-14.7143
	283.806	-13.2239			283.81	-6.69379			283.817	-2.31332			283.772	-4.34146			283.807	-8.88601			283.83	-11.1362		284.125	-16.0301		284.148	-14.7144
	283.972	-13.2238			283.976	-6.69367			283.984	-2.31316			283.928	-4.17802			283.973	-8.88563			283.996	-11.1361		284.293	-16.0395		284.314	-14.7145
	284.139	-13.2237			284.143	-6.69353			284.15	-2.31303			284.082	-3.97506			284.14	-8.88524			284.163	-11.1361		284.46	-16.0498		284.481	-14.7147
	284.306	-13.2236			284.31	-6.69335			284.317	-2.31288			284.234	-3.74309			284.307	-8.88485			284.33	-11.136		284.628	-16.0614		284.648	-14.7148
	284.472	-13.2235			284.476	-6.69316			284.484	-2.31271			284.382	-3.44963			284.473	-8.88445			284.496	-11.1359		284.796	-16.0736		284.814	-14.7149
	284.639	-13.2235			284.643	-6.69296			284.65	-2.3125			284.529	-3.15013			284.64	-8.884			284.663	-11.1359		284.963	-16.0862		284.981	-14.715
	284.806	-13.2234			284.81	-6.69274			284.817	-2.31232			284.679	-2.89249			284.806	-8.88355			284.83	-11.1359		285.131	-16.0985		285.148	-14.7151
	284.972	-13.2233			284.976	-6.69237			284.984	-2.31217			284.833	-2.69884			284.973	-8.88309			284.996	-11.1358		285.299	-16.11		285.314	-14.7152
	285.139	-13.2232			285.143	-6.69204			285.15	-2.312			285.008	-2.8305			285.14	-8.88263			285.163	-11.1358		285.466	-16.1206		285.481	-14.7154
	285.306	-13.2231			285.31	-6.69172			285.317	-2.3118			285.195	-3.14792			285.306	-8.88211			285.33	-11.1357		285.634	-16.1288		285.648	-14.7156
	285.472	-13.2231			285.476	-6.69141			285.484	-2.31165			285.39	-3.58356			285.473	-8.88159			285.496	-11.1355		285.801	-16.1355		285.814	-14.7157
	285.639	-13.223			285.643	-6.69109			285.65	-2.31146			285.585	-4.02346			285.639	-8.88104			285.663	-11.1354		285.968	-16.1409		285.981	-14.7159
	285.805	-13.2229			285.81	-6.6908			285.817	-2.3113			285.77	-4.30651			285.806	-8.88048			285.83	-11.1352		286.135	-16.1449		286.148	-14.716
	285.972	-13.2228			285.976	-6.69063			285.984	-2.31116			285.95	-4.51603			285.973	-8.87985			285.996	-11.1351		286.302	-16.1481		286.314	-14.7162
	286.139	-13.2227			286.143	-6.69055			286.15	-2.311			286.126	-4.66405			286.139	-8.87923			286.163	-11.1349		286.469	-16.1503		286.481	-14.7163
	286.305	-13.2227			286.31	-6.6905			286.317	-2.31083			286.3	-4.77985			286.306	-8.87859			286.33	-11.1348		286.636	-16.152		286.648	-14.7165
	286.472	-13.2226			286.476	-6.6904			286.484	-2.31067			286.471	-4.84659			286.472	-8.87787			286.496	-11.1347		286.803	-16.1533		286.814	-14.7166
	286.639	-13.2225			286.643	-6.69029			286.65	-2.31056			286.641	-4.89871			286.639	-8.8771			286.663	-11.1347		286.969	-16.1545		286.981	-14.7168
	286.805	-13.2224			286.809	-6.69017			286.817	-2.31044			286.81	-4.93791			286.805	-8.87633			286.829	-11.1346		287.136	-16.1555		287.148	-14.7168
	286.972	-13.2223			286.976	-6.69002			286.984	-2.31025			286.979	-4.9697			286.972	-8.87556			286.996	-11.1346		287.303	-16.1561		287.314	-14.7169
	287.139	-13.2222			287.143	-6.68985			287.15	-2.31002			287.147	-4.98919			287.138	-8.87477			287.163	-11.1345		287.469	-16.1565		287.481	-14.7178
	287.305	-13.2221			287.309	-6.68966			287.317	-2.30975			287.314	-5.00468			287.305	-8.87388			287.329	-11.1344		287.636	-16.1568		287.648	-14.7175
	287.472	-13.2221			287.476	-6.68946			287.484	-2.30946			287.482	-5.01698			287.472	-8.87301			287.496	-11.1342		287.803	-16.157		287.814	-14.7175
	287.639	-13.2221			287.643	-6.68922			287.65	-2.309			287.649	-5.02747			287.638	-8.87213			287.663	-11.1341		287.97	-16.1573		287.981	-14.7177
	287.805	-13.222			287.809	-6.689			287.817	-2.30858			287.816	-5.03465			287.805	-8.87125			287.829	-11.134		288.136	-16.1575		288.148	-14.7178
	287.972	-13.2219			287.976	-6.68879			287.983	-2.30816			287.983	-5.04047			287.971	-8.87025			287.996	-11.1339		288.303	-16.1578		288.314	-14.718
	288.139	-13.2218			288.143	-6.68858			288.15	-2.30776			288.15	-5.04534			288.138	-8.86925			288.163	-11.1338		288.47	-16.1579		288.481	-14.7181
	288.305	-13.2218			288.309	-6.68837			288.317	-2.30732			288.317	-5.04952			288.304	-8.86815			288.329	-11.1336		288.636	-16.1581		288.648	-14.7183
	288.472	-13.2217			288.476	-6.68817			288.483	-2.30691			288.484	-5.05233			288.471	-8.86696			288.496	-11.1335		288.803	-16.1583		288.814	-14.7185
	288.639	-13.2217			288.643	-6.68798			288.65	-2.30654			288.651	-5.05462			288.637	-8.86568			288.663	-11.1333		288.97	-16.1584		288.981	-14.7187
	288.805	-13.2216			288.809	-6.68779			288.817	-2.30619			288.818	-5.05628			288.804	-8.8644			288.829	-11.1332		289.136	-16.1585		289.148	-14.7189
	288.972	-13.2215			288.976	-6.68758			288.983	-2.30592			288.984	-5.05751			288.97	-8.86303			288.996	-11.1329		289.303	-16.1587		289.315	-14.7193
	289.139	-13.2215			289.143	-6.68736			289.15	-2.30563			289.151	-5.05837			289.137	-8.86164			289.163	-11.1327		289.47	-16.1588		289.481	-14.72
	289.305	-13.2214			289.309	-6.68712			289.317	-2.30535			289.318	-5.05918			289.303	-8.8599			289.329	-11.1324		289.636	-16.1588		289.648	-14.7194
	289.472	-13.2213			289.476	-6.68687			289.483	-2.3051			289.485	-5.05991			289.469	-8.85806			289.496	-11.1321		289.803	-16.1589		289.815	-14.7197
	289.638	-13.2212			289.642	-6.68661			289.65	-2.30495			289.651	-5.06055			289.636	-8.85616			289.663	-11.1319		289.97	-16.1589		289.981	-14.7199
	289.805	-13.2212			289.809	-6.6863			289.817	-2.3048			289.818	-5.06087			289.802	-8.85423			289.829	-11.1316		290.136	-16.159		290.148	-14.7194
	289.972	-13.2211			289.976	-6.68603			289.983	-2.30471			289.985	-5.06131			289.968	-8.85199			289.996	-11.1312		290.303	-16.159		290.315	-14.7207
	290.138	-13.221			290.142	-6.68577			290.15	-2.30463			290.151	-5.06172			290.135	-8.84966			290.163	-11.1317		290.47	-16.159		290.481	-14.7208
	290.305	-13.2209			290.309	-6.6855			290.317	-2.30472			290.318	-5.0621			290.301	-8.84716			290.329	-11.132		290.636	-16.1591		290.648	-14.7205
	290.472	-13.2208			290.476	-6.68526			290.483	-2.30477			290.485	-5.06235			290.467	-8.84455			290.496	-11.1322		290.803	-16.1591		290.815	-14.7211
	290.638	-13.2206			290.642	-6.68501			290.65	-2.30485			290.651	-5.06263			290.634	-8.84163			290.663	-11.1325		290.97	-16.1592		290.981	-14.722
	290.805	-13.2206			290.809	-6.68476			290.817	-2.30493			290.818	-5.06288			290.8	-8.83856			290.829	-11.1322		291.136	-16.1593		291.148	-14.7221
	290.972	-13.2205			290.976	-6.68452			290.983	-2.30515			290.985	-5.06311			290.966	-8.83525			290.996	-11.1311		291.303	-16.1593		291.315	-14.722
	291.138	-13.2204			291.142	-6.68432			291.15	-2.30532			291.151	-5.06325			291.132	-8.83177			291.163	-11.1298		291.47	-16.1594		291.481	-14.7218
	291.305	-13.2203			291.309	-6.68409			291.317	-2.30549			291.318	-5.06341			291.298	-8.8278			291.329	-11.1286		291.636	-16.1594		291.648	-14.7221
	291.472	-13.2202			291.476	-6.68386			291.483	-2.30569			291.485	-5.06358			291.464	-8.82357			291.496	-11.1277		291.803	-16.1595		291.815	-14.7229
	291.638	-13.2201			291.642	-6.68364			291.65	-2.30595			291.651	-5.06375			291.63	-8.81899			291.662	-11.1273		291.97	-16.1596		291.981	-14.7235
	291.805	-13.22			291.809	-6.68342			291.817	-2.30623			291.818	-5.06386			291.796	-8.81419			291.829	-11.1274		292.136	-16.1597		292.148	-14.7239
	291.972	-13.2199			291.975	-6.68317			291.983	-2.30654			291.985	-5.064			291.962	-8.80883			291.996	-11.1275		292.303	-16.1597		292.315	-14.724
	292.138	-13.2198			292.142	-6.68291			292.15	-2.30686			292.151	-5.06413			292.128	-8.80288			292.162	-11.1276		292.47	-16.1599		292.481	-14.7241
	292.305	-13.2197			292.309	-6.68264			292.317	-2.30724			292.318	-5.06426			292.294	-8.7965			292.329	-11.1277		292.636	-16.16		292.648	-14.7243
	292.471	-13.2196			292.475	-6.6823			292.483	-2.30763			292.485	-5.0644			292.459	-8.78961			292.496	-11.1277		292.803	-16.1601		292.815	-14.7244
	292.638	-13.2195			292.642	-6.68199			292.65	-2.308			292.651	-5.06454			292.625	-8.78156			292.662	-11.1274		292.97	-16.1603		292.981	-14.7246
	292.805	-13.2195			292.809	-6.68166			292.817	-2.30835			292.818	-5.06467			292.79	-8.77285			292.829	-11.127		293.136	-16.1604		293.148	-14.7247
	292.971	-13.2194			292.975	-6.6813			292.983	-2.30868			292.985	-5.06479			292.955	-8.76325			292.996	-11.1267		293.303	-16.1606		293.315	-14.7249
	293.138	-13.2193			293.142	-6.68037			293.15	-2.30903			293.151	-5.06491			293.121	-8.75298			293.162	-11.1264		293.47	-16.1607		293.481	-14.7253
	293.305	-13.2192			293.308	-6.67924			293.317	-2.30939			293.318	-5.06504			293.285	-8.74079			293.329	-11.1262		293.636	-16.1608		293.648	-14.7259
	293.471	-13.2191			293.475	-6.67857			293.483	-2.30975			293.485	-5.06517			293.45	-8.7273			293.496	-11.126		293.803	-16.161		293.815	-14.7268
	293.638	-13.219			293.642	-6.67912			293.65	-2.31008			293.652	-5.0653			293.615	-8.71215			293.662	-11.1257		293.97	-16.1611		293.982	-14.7273
	293.805	-13.2189			293.809	-6.68207			293.817	-2.31133			293.818	-5.0654			293.779	-8.69583			293.829	-11.1255		294.136	-16.1613		294.148	-14.7269
	293.971	-13.2188			293.976	-6.68472			293.984	-2.31402			293.985	-5.06552			293.943	-8.67599			293.996	-11.1251		294.303	-16.1614		294.315	-14.7275
	294.138	-13.2188			294.142	-6.68621			294.15	-2.31685			294.152	-5.06566			294.106	-8.65377			294.162	-11.1248		294.47	-16.1616		294.482	-14.7284
	294.305	-13.2187			294.309	-6.68673			294.317	-2.31869			294.318	-5.06581			294.269	-8.62841			294.329	-11.1244		294.636	-16.1617		294.648	-14.7285
	294.471	-13.2186			294.476	-6.68457			294.484	-2.31994			294.485	-5.066			294.432	-8.60062			294.496	-11.1241		294.803	-16.1618		294.815	-14.729
	294.638	-13.2185			294.642	-6.68213			294.651	-2.32048			294.652	-5.06617			294.593	-8.56528			294.662	-11.1237		294.97	-16.162		294.982	-14.7293
	294.805	-13.2185			294.808	-6.67968			294.817	-2.3205			294.818	-5.06635			294.754	-8.52559			294.829	-11.1233		295.136	-16.1621		295.148	-14.7297
	294.971	-13.2184			294.975	-6.67742			294.984	-2.31923			294.985	-5.06655			294.914	-8.48034			294.995	-11.1229		295.303	-16.1622		295.315	-14.7301
	295.138	-13.2183			295.142	-6.67624			295.15	-2.31805			295.152	-5.06682			295.074	-8.43075			295.162	-11.1225		295.47	-16.1624		295.482	-14.7306
	295.305	-13.2182			295.308	-6.67532			295.317	-2.31695			295.318	-5.06707			295.231	-8.3681			295.329	-11.1221		295.636	-16.1625		295.649	-14.7312
	295.471	-13.2181			295.475	-6.67453			295.484	-2.31576			295.485	-5.06731			295.388	-8.29794			295.495	-11.1217		295.803	-16.1627		295.815	-14.7318
	295.638	-13.218			295.641	-6.67387			295.65	-2.31468			295.652	-5.06756			295.543	-8.21994			295.662	-11.1214		295.97	-16.1629		295.982	-14.7324
	295.804	-13.2179			295.808	-6.67355			295.817	-2.31416			295.818	-5.06779			295.697	-8.13713			295.829	-11.121		296.137	-16.1631		296.149	-14.733
	295.971	-13.2178			295.975	-6.67326			295.984	-2.31424			295.985	-5.06801			295.85	-8.04257			295.995	-11.1206		296.303	-16.1633		296.315	-14.7334
	296.138	-13.2177			296.141	-6.67292			296.15	-2.31456			296.152	-5.06823			296.002	-7.94165			296.162	-11.1203		296.47	-16.1635		296.482	-14.7339
	296.304	-13.2177			296.308	-6.67255			296.317	-2.31507			296.318	-5.06842			296.153	-7.83519			296.329	-11.1199		296.637	-16.1637		296.649	-14.7344
	296.471	-13.2176			296.475	-6.67219			296.484	-2.31534			296.485	-5.06857			296.304	-7.72643			296.495	-11.1195		296.803	-16.164		296.815	-14.7349
	296.638	-13.2175			296.641	-6.6718			296.65	-2.31554			296.652	-5.06876			296.456	-7.62498			296.662	-11.119		296.97	-16.1643		296.982	-14.7355
	296.804	-13.2175			296.808	-6.6714			296.817	-2.31571			296.818	-5.06894			296.61	-7.53902			296.829	-11.1186		297.137	-16.1646		297.149	-14.7361
	296.971	-13.2174			296.974	-6.671			296.984	-2.31572			296.985	-5.06912			296.768	-7.48199			296.995	-11.1182		297.303	-16.1649		297.316	-14.7367
	297.138	-13.2173			297.141	-6.67058			297.15	-2.31576			297.152	-5.06933			296.93	-7.45062			297.162	-11.1178		297.47	-16.1651		297.482	-14.7373
	297.304	-13.2173			297.308	-6.67008			297.317	-2.31582			297.318	-5.06957			297.104	-7.49984			297.328	-11.1174		297.637	-16.1654		297.649	-14.738
	297.471	-13.2172			297.474	-6.6696			297.484	-2.31589			297.485	-5.06983			297.284	-7.59328			297.495	-11.1171		297.803	-16.1657		297.816	-14.7386
	297.638	-13.2171			297.641	-6.6691			297.65	-2.31588			297.652	-5.07011			297.471	-7.73239			297.662	-11.1168		297.97	-16.1659		297.982	-14.7393
	297.804	-13.2171			297.808	-6.6686			297.817	-2.31595			297.818	-5.07047			297.663	-7.90583			297.828	-11.1165		298.137	-16.1662		298.149	-14.74
	297.971	-13.217			297.974	-6.66804			297.984	-2.316			297.985	-5.07079			297.857	-8.09426			297.995	-11.1161		298.303	-16.1665		298.316	-14.7407
	298.138	-13.2169			298.141	-6.66748			298.15	-2.31602			298.152	-5.07109			298.05	-8.27061			298.162	-11.1158		298.47	-16.1668		298.482	-14.7414
	298.304	-13.2168			298.307	-6.6669			298.317	-2.31612			298.319	-5.0714			298.238	-8.41878			298.328	-11.1154		298.637	-16.1671		298.649	-14.7421
	298.471	-13.2167			298.474	-6.6663			298.484	-2.31615			298.485	-5.07173			298.422	-8.53324			298.495	-11.115		298.803	-16.1674		298.816	-14.7428
	298.638	-13.2166			298.641	-6.66565			298.65	-2.31618			298.652	-5.07206			298.602	-8.62654			298.662	-11.1147		298.97	-16.1677		298.983	-14.7436
	298.804	-13.2166			298.807	-6.66499			298.817	-2.31622			298.819	-5.07238			298.777	-8.6831			298.828	-11.1143		299.137	-16.168		299.149	-14.7444
	298.971	-13.2165			298.974	-6.66433			298.984	-2.31616			298.985	-5.07268			298.95	-8.72792			298.995	-11.1139		299.304	-16.1684		299.316	-14.7453
	299.137	-13.2164			299.14	-6.66366			299.15	-2.31614			299.152	-5.07299			299.122	-8.76219			299.162	-11.1134		299.47	-16.1687		299.483	-14.7461
	299.304	-13.2164			299.307	-6.66295			299.317	-2.31612			299.319	-5.07331			299.292	-8.79056			299.328	-11.113		299.637	-16.1691		299.65	-14.747
	299.471	-13.2163			299.474	-6.66225			299.484	-2.31611			299.485	-5.07364			299.462	-8.80896			299.495	-11.1125		299.804	-16.1695		299.816	-14.7478
	299.637	-13.2163			299.64	-6.66153			299.65	-2.31604			299.652	-5.07399			299.631	-8.82404			299.661	-11.1121		299.97	-16.1698		299.983	-14.7487
	299.804	-13.2162			299.807	-6.6608			299.817	-2.31596			299.819	-5.07436			299.799	-8.83602			299.828	-11.1116		300.137	-16.1702		300.15	-14.7496
	299.971	-13.2162			299.973	-6.66002			299.984	-2.31589			299.985	-5.07474			299.967	-8.8461			299.995	-11.1112		300.304	-16.1706		300.316	-14.7505
	300.137	-13.2161			300.14	-6.65923			300.15	-2.3158			300.152	-5.07512			300.135	-8.85302			300.161	-11.1108		300.47	-16.171		300.483	-14.7515
	300.304	-13.216			300.307	-6.65842			300.317	-2.31562			300.319	-5.07549			300.302	-8.85876			300.328	-11.1104		300.637	-16.1714		300.65	-14.7524
	300.471	-13.2159			300.473	-6.6576			300.484	-2.31548			300.485	-5.07587			300.47	-8.86344			300.495	-11.11		300.804	-16.1718		300.817	-14.7534
	300.637	-13.2158			300.64	-6.65667			300.65	-2.31535			300.652	-5.07629			300.637	-8.86748			300.661	-11.1096		300.97	-16.1722		300.983	-14.7545
	300.804	-13.2156			300.806	-6.65575			300.817	-2.31523			300.819	-5.07669			300.804	-8.87015			300.828	-11.1092		301.137	-16.1727		301.15	-14.7556
	300.971	-13.2155			300.973	-6.65482			300.984	-2.31514			300.985	-5.0771			300.971	-8.87258			300.995	-11.1089		301.304	-16.1732		301.317	-14.7567
	301.137	-13.2154			301.14	-6.65388			301.15	-2.315			301.152	-5.07751			301.138	-8.87467			301.161	-11.1084		301.471	-16.1737		301.484	-14.7578
	301.304	-13.2153			301.306	-6.65283			301.317	-2.31485			301.319	-5.07794			301.305	-8.87655			301.328	-11.108		301.637	-16.1742		301.65	-14.7591
	301.471	-13.2153			301.473	-6.65178			301.484	-2.31472			301.486	-5.0784			301.472	-8.87794			301.494	-11.1075		301.804	-16.1747		301.817	-14.7603
	301.637	-13.2152			301.639	-6.65069			301.65	-2.31461			301.652	-5.07889			301.639	-8.87914			301.661	-11.107		301.971	-16.1753		301.984	-14.7615
	301.804	-13.2151			301.806	-6.64959			301.817	-2.31444			301.819	-5.07937			301.806	-8.88013			301.828	-11.1065		302.137	-16.1759		302.151	-14.7628
	301.971	-13.2151			301.973	-6.64837			301.984	-2.31431			301.986	-5.07989			301.972	-8.88107			301.994	-11.106		302.304	-16.1764		302.317	-14.7641
	302.137	-13.215			302.139	-6.64714			302.15	-2.3142			302.152	-5.08037			302.139	-8.88181			302.161	-11.1054		302.471	-16.177		302.484	-14.7654
	302.304	-13.2149			302.306	-6.64587			302.317	-2.3141			302.319	-5.08088			302.306	-8.88257			302.328	-11.1049		302.638	-16.1776		302.651	-14.7668
	302.47	-13.2149			302.472	-6.64458			302.483	-2.314			302.486	-5.08143			302.473	-8.88329			302.494	-11.1043		302.804	-16.1781		302.818	-14.7682
	302.637	-13.2148			302.639	-6.64314			302.65	-2.31394			302.652	-5.08163			302.639	-8.88396			302.661	-11.1038		302.971	-16.1787		302.984	-14.7698
	302.804	-13.2147			302.805	-6.64171			302.817	-2.31389			302.819	-5.08185			302.806	-8.88456			302.828	-11.1032		303.138	-16.1793		303.151	-14.7715
	302.97	-13.2147			302.972	-6.64025			302.983	-2.31385			302.986	-5.08212			302.973	-8.88517			302.994	-11.1027		303.304	-16.18		303.318	-14.7731
	303.137	-13.2146			303.138	-6.63876			303.15	-2.31385			303.152	-5.08232			303.14	-8.88577			303.161	-11.1021		303.471	-16.1806		303.485	-14.7747
	303.304	-13.2145			303.305	-6.6371			303.317	-2.31385			303.319	-5.08298			303.306	-8.88635			303.327	-11.1015		303.638	-16.1813		303.651	-14.7764
	303.47	-13.2144			303.471	-6.6355			303.483	-2.31386			303.486	-5.08356			303.473	-8.88686			303.494	-11.101		303.805	-16.1819		303.818	-14.7781
	303.637	-13.2144			303.638	-6.63381			303.65	-2.31385			303.653	-5.0841			303.64	-8.8874			303.661	-11.1004		303.971	-16.1826		303.985	-14.7798
	303.804	-13.2143			303.805	-6.63204			303.817	-2.31379			303.819	-5.08465			303.807	-8.88796			303.827	-11.0999		304.138	-16.1833		304.152	-14.7817
	303.97	-13.2142			303.971	-6.63015			303.983	-2.31372			303.986	-5.08533			303.973	-8.88851			303.994	-11.0993		304.305	-16.1841		304.319	-14.7835
	304.137	-13.2142			304.138	-6.62816			304.15	-2.31367			304.153	-5.086			304.14	-8.88906			304.161	-11.0987		304.472	-16.1848		304.485	-14.7857
	304.304	-13.2141			304.304	-6.62591			304.317	-2.31362			304.319	-5.08669			304.307	-8.88961			304.327	-11.0981		304.638	-16.1856		304.652	-14.7878
	304.47	-13.214			304.47	-6.62357			304.483	-2.31355			304.486	-5.08739			304.474	-8.89014			304.494	-11.0974		304.805	-16.1864		304.819	-14.7899
	304.637	-13.2139			304.637	-6.62111			304.65	-2.31358			304.653	-5.08808			304.64	-8.89066			304.661	-11.0968		304.972	-16.1872		304.986	-14.7921
	304.804	-13.2139			304.803	-6.61834			304.817	-2.31368			304.82	-5.08871			304.807	-8.89122			304.827	-11.096		305.138	-16.188		305.153	-14.7943
	304.97	-13.2138			304.97	-6.61546			304.983	-2.31379			304.986	-5.08931			304.974	-8.89179			304.994	-11.0954		305.305	-16.1889		305.319	-14.7965
	305.137	-13.2137			305.136	-6.6124			305.15	-2.31396			305.153	-5.08992			305.141	-8.89226			305.16	-11.0947		305.472	-16.1898		305.486	-14.799
	305.304	-13.2136			305.303	-6.60928			305.317	-2.31406			305.32	-5.09049			305.307	-8.89255			305.327	-11.094		305.639	-16.1908		305.653	-14.8016
	305.47	-13.2136			305.469	-6.60605			305.483	-2.31434			305.486	-5.09113			305.474	-8.89339			305.494	-11.0933		305.805	-16.1917		305.82	-14.8044
	305.637	-13.2135			305.636	-6.60284			305.65	-2.3146			305.653	-5.09177			305.641	-8.89402			305.66	-11.0926		305.972	-16.1927		305.987	-14.8072
	305.803	-13.2134			305.802	-6.59964			305.817	-2.31367			305.82	-5.09249			305.807	-8.89445			305.827	-11.0919		306.139	-16.1937		306.154	-14.81
	305.97	-13.2134			305.968	-6.59641			305.983	-2.31286			305.986	-5.09342			305.974	-8.89489			305.993	-11.0911		306.306	-16.1947		306.321	-14.8128
	306.137	-13.2133			306.135	-6.59289			306.15	-2.3122			306.153	-5.09424			306.141	-8.89533			306.16	-11.0901		306.472	-16.1957		306.487	-14.8158
	306.303	-13.2132			306.301	-6.58911			306.317	-2.31155			306.32	-5.09503			306.308	-8.89585			306.327	-11.0892		306.639	-16.1968		306.654	-14.8188
	306.47	-13.2132			306.467	-6.58495			306.483	-2.31101			306.487	-5.0958			306.474	-8.89663			306.493	-11.0883		306.806	-16.1979		306.821	-14.8219
	306.637	-13.2131			306.634	-6.58052			306.65	-2.31058			306.653	-5.09659			306.641	-8.89757			306.66	-11.0873		306.973	-16.199		306.988	-14.8253
	306.803	-13.2131			306.8	-6.57551			306.817	-2.3105			306.82	-5.0974			306.808	-8.8986			306.827	-11.0863		307.14	-16.2002		307.155	-14.829
	306.97	-13.213			306.966	-6.57023			306.983	-2.31048			306.987	-5.0982			306.975	-8.89954			306.993	-11.0853		307.306	-16.2015		307.322	-14.8327
	307.137	-13.213			307.132	-6.56464			307.15	-2.31057			307.154	-5.099			307.142	-8.90047			307.16	-11.0842		307.473	-16.2028		307.489	-14.8364
	307.303	-13.2129			307.299	-6.55902			307.317	-2.31056			307.32	-5.09983			307.309	-8.90138			307.326	-11.0831		307.64	-16.2041		307.656	-14.8401
	307.47	-13.2129			307.465	-6.5527			307.483	-2.31054			307.487	-5.10068			307.475	-8.90216			307.493	-11.082		307.807	-16.2054		307.823	-14.8443
	307.637	-13.2128			307.631	-6.54608			307.65	-2.31051			307.654	-5.10153			307.642	-8.90294			307.66	-11.0808		307.973	-16.2069		307.99	-14.8484
	307.803	-13.2127			307.797	-6.53901			307.817	-2.31044			307.82	-5.10238			307.809	-8.90375			307.826	-11.0796		308.14	-16.2083		308.157	-14.8527
	307.97	-13.2127			307.963	-6.53162			307.983	-2.3103			307.987	-5.1033			307.976	-8.90456			307.993	-11.0782		308.307	-16.2098		308.324	-14.8572
	308.137	-13.2126			308.129	-6.52327			308.15	-2.31011			308.154	-5.1042			308.142	-8.90535			308.159	-11.0767		308.474	-16.2113		308.491	-14.8623
	308.303	-13.2125			308.295	-6.51448			308.317	-2.30988			308.321	-5.10512			308.309	-8.90618			308.326	-11.0753		308.641	-16.2128		308.658	-14.8677
	308.47	-13.2124			308.461	-6.50502			308.483	-2.30962			308.487	-5.10605			308.476	-8.90703			308.492	-11.0738		308.807	-16.2144		308.825	-14.8731
	308.637	-13.2123			308.627	-6.49509			308.65	-2.30919			308.654	-5.10703			308.643	-8.9079			308.659	-11.0724		308.974	-16.2162		308.992	-14.8786
	308.803	-13.2122			308.793	-6.484			308.816	-2.30885			308.821	-5.10798			308.81	-8.90884			308.826	-11.0707		309.141	-16.2179		309.159	-14.8845
	308.97	-13.2121			308.958	-6.47242			308.983	-2.30854			308.987	-5.10892			308.976	-8.90977			308.992	-11.069		309.308	-16.2199		309.326	-14.8904
	309.137	-13.2121			309.124	-6.46005			309.15	-2.30823			309.154	-5.10986			309.143	-8.91073			309.159	-11.067		309.475	-16.2218		309.493	-14.8968
	309.303	-13.212			309.29	-6.44683			309.316	-2.30793			309.321	-5.11081			309.31	-8.91171			309.325	-11.065		309.642	-16.2237		309.66	-14.9035
	309.47	-13.2119			309.455	-6.43173			309.483	-2.30764			309.488	-5.11176			309.477	-8.91277			309.492	-11.0629		309.808	-16.2258		309.827	-14.9104
	309.636	-13.2118			309.621	-6.41565			309.65	-2.30734			309.654	-5.11271			309.644	-8.91382			309.658	-11.0608		309.975	-16.228		309.994	-14.9176
	309.803	-13.2118			309.786	-6.39826			309.816	-2.30707			309.821	-5.11367			309.81	-8.91489			309.825	-11.0587		310.142	-16.2301		310.162	-14.9251
	309.97	-13.2117			309.951	-6.37985			309.983	-2.30684			309.988	-5.11465			309.977	-8.91598			309.991	-11.0566		310.309	-16.2322		310.329	-14.9329
	310.136	-13.2116			310.116	-6.35892			310.15	-2.30659			310.155	-5.11564			310.144	-8.91717			310.158	-11.0543		310.476	-16.2344		310.496	-14.9414
	310.303	-13.2116			310.281	-6.3364			310.316	-2.30632			310.321	-5.11661			310.311	-8.91835			310.324	-11.0519		310.643	-16.2368		310.663	-14.9501
	310.47	-13.2115			310.446	-6.31189			310.483	-2.30605			310.488	-5.11757			310.478	-8.91954			310.491	-11.0489		310.81	-16.2392		310.831	-14.9592
	310.636	-13.2114			310.61	-6.28586			310.65	-2.30574			310.655	-5.11852			310.645	-8.92074			310.657	-11.0458		310.977	-16.2416		310.998	-14.9685
	310.803	-13.2114			310.775	-6.25626			310.816	-2.30542			310.821	-5.11945			310.811	-8.92204			310.824	-11.0425		311.143	-16.2441		311.165	-14.9786
	310.97	-13.2113			310.939	-6.22445			310.983	-2.30509			310.988	-5.12034			310.978	-8.92331			310.99	-11.0392		311.31	-16.2468		311.333	-14.9891
	311.136	-13.2112			311.103	-6.18978			311.15	-2.30473			311.155	-5.1212			311.145	-8.92462			311.157	-11.0359		311.477	-16.2494		311.5	-15.0001
	311.303	-13.2112			311.267	-6.15309			311.316	-2.30425			311.322	-5.12189			311.312	-8.92593			311.323	-11.0324		311.644	-16.2521		311.667	-15.0114
	311.47	-13.2111			311.43	-6.11101			311.483	-2.30381			311.488	-5.12262			311.479	-8.92747			311.49	-11.0284		311.811	-16.2549		311.835	-15.0237
	311.636	-13.2111			311.593	-6.06615			311.65	-2.30336			311.655	-5.12332			311.646	-8.92898			311.656	-11.0244		311.978	-16.258		312.003	-15.0365
	311.803	-13.211			311.756	-6.01782			311.816	-2.30288			311.822	-5.12391			311.813	-8.93047			311.823	-11.0201		312.145	-16.2611		312.17	-15.0498
	311.97	-13.2109			311.918	-5.96689			311.983	-2.30233			311.988	-5.12434			311.98	-8.93202			311.989	-11.0156		312.312	-16.2644		312.338	-15.0634
	312.136	-13.2109			312.081	-5.9098			312.15	-2.30178			312.155	-5.12466			312.147	-8.93368			312.155	-11.0107		312.479	-16.2677		312.505	-15.0782
	312.303	-13.2108			312.243	-5.85019			312.316	-2.30126			312.322	-5.12456			312.313	-8.93533			312.322	-11.0054		312.646	-16.2712		312.673	-15.0939
	312.47	-13.2107			312.404	-5.78838			312.483	-2.30072			312.488	-5.12412			312.48	-8.93704			312.488	-10.9997		312.813	-16.2749		312.841	-15.1104
	312.636	-13.2106			312.566	-5.72538			312.649	-2.30014			312.655	-5.12263			312.647	-8.93888			312.654	-10.9939		312.98	-16.2788		313.009	-15.1273
	312.803	-13.2105			312.728	-5.66411			312.816	-2.29956			312.822	-5.12022			312.814	-8.94075			312.821	-10.9876		313.147	-16.2828		313.177	-15.1453
	312.969	-13.2105			312.89	-5.60757			312.983	-2.29897			312.988	-5.11574			312.981	-8.94268			312.987	-10.9809		313.314	-16.2869		313.345	-15.1643
	313.136	-13.2104			313.053	-5.55986			313.149	-2.29836			313.154	-5.10977			313.148	-8.94474			313.153	-10.9736		313.481	-16.2915		313.513	-15.1839
	313.303	-13.2104			313.216	-5.51992			313.316	-2.29764			313.32	-5.10345			313.315	-8.94679			313.319	-10.966		313.648	-16.296		313.681	-15.204
	313.469	-13.2103			313.382	-5.50672			313.483	-2.29689			313.487	-5.10035			313.482	-8.94891			313.485	-10.9575		313.815	-16.3003		313.849	-15.2262
	313.636	-13.2102			313.549	-5.51412			313.649	-2.29613			313.654	-5.10047			313.649	-8.95104			313.652	-10.9486		313.982	-16.3051		314.017	-15.2492
	313.803	-13.2102			313.719	-5.5484			313.816	-2.29536			313.82	-5.10496			313.816	-8.95325			313.818	-10.9389		314.149	-16.3104		314.185	-15.273
	313.969	-13.2101			313.889	-5.60143			313.982	-2.29441			313.988	-5.11356			313.983	-8.95552			313.984	-10.9288		314.317	-16.3158		314.354	-15.2975
	314.136	-13.2101			314.064	-5.6981			314.149	-2.29353			314.156	-5.13565			314.15	-8.95797			314.15	-10.9176		314.484	-16.3214		314.522	-15.3242
	314.303	-13.21			314.24	-5.81428			314.316	-2.29262			314.324	-5.15916			314.317	-8.96044			314.316	-10.9058		314.651	-16.3271		314.691	-15.352
	314.469	-13.2099			314.417	-5.94753			314.482	-2.29166			314.492	-5.18072			314.484	-8.96299			314.481	-10.8929		314.818	-16.333		314.86	-15.382
	314.636	-13.2099			314.595	-6.08833			314.649	-2.29055			314.66	-5.20025			314.651	-8.9656			314.647	-10.8799		314.985	-16.339		315.028	-15.414
	314.803	-13.2098			314.772	-6.22215			314.816	-2.28943			314.828	-5.21553			314.818	-8.96841			314.813	-10.8645		315.153	-16.3453		315.198	-15.452
	314.969	-13.2098			314.948	-6.33862			314.982	-2.28828			314.995	-5.22956			314.985	-8.97126			314.979	-10.8484		315.32	-16.3517		315.367	-15.4932
	315.136	-13.2097			315.122	-6.43144			315.149	-2.28696			315.163	-5.24266			315.152	-8.97422			315.144	-10.8314		315.487	-16.3588		315.537	-15.5381
	315.303	-13.2097			315.294	-6.50795			315.315	-2.28515			315.33	-5.25512			315.32	-8.97726			315.31	-10.8134		315.654	-16.366		315.707	-15.5853
	315.469	-13.2096			315.465	-6.55391			315.482	-2.28342			315.498	-5.26633			315.487	-8.98047			315.475	-10.7928		315.822	-16.3735		315.877	-15.6384
	315.636	-13.2095			315.634	-6.59009			315.649	-2.28149			315.665	-5.27723			315.654	-8.98382			315.641	-10.7705		315.989	-16.3811		316.048	-15.6938
	315.803	-13.2094			315.803	-6.61755			315.815	-2.2794			315.833	-5.28767			315.821	-8.98736			315.806	-10.7461		316.157	-16.3887		316.218	-15.7513
	315.969	-13.2093			315.971	-6.64016			315.982	-2.27758			316	-5.29776			315.988	-8.99096			315.971	-10.7196		316.324	-16.3964		316.389	-15.8098
	316.136	-13.2093			316.139	-6.65482			316.148	-2.27474			316.167	-5.30753			316.155	-8.99471			316.136	-10.6914		316.491	-16.4043		316.56	-15.8682
	316.303	-13.2092			316.307	-6.66682			316.315	-2.27208			316.335	-5.31746			316.323	-8.99861			316.301	-10.6584		316.659	-16.4124		316.731	-15.9263
	316.469	-13.2091			316.474	-6.67651			316.481	-2.26925			316.502	-5.32743			316.49	-9.00271			316.465	-10.6229		316.826	-16.4209		316.901	-15.9839
	316.636	-13.2091			316.642	-6.68493			316.648	-2.26646			316.669	-5.33725			316.657	-9.00696			316.629	-10.5846		316.994	-16.4292		317.072	-16.041
	316.802	-13.209			316.809	-6.69099			316.814	-2.26213			316.836	-5.34727			316.825	-9.01158			316.794	-10.5443		317.161	-16.4376		317.242	-16.0955
	316.969	-13.2089			316.976	-6.69616			316.981	-2.25738			317.004	-5.35762			316.992	-9.01638			316.958	-10.4983		317.328	-16.446		317.413	-16.148
	317.136	-13.2089			317.143	-6.70064			317.147	-2.25262			317.171	-5.36834			317.159	-9.02135			317.121	-10.4499		317.496	-16.4548		317.583	-16.1979
	317.302	-13.2088			317.31	-6.7047			317.314	-2.24686			317.339	-5.37921			317.327	-9.02643			317.285	-10.3994		317.663	-16.4648		317.753	-16.2455
	317.469	-13.2088			317.477	-6.70793			317.48	-2.24068			317.506	-5.39034			317.494	-9.03167			317.448	-10.3483		317.831	-16.4762		317.922	-16.2915
	317.636	-13.2087			317.644	-6.7109			317.646	-2.23374			317.673	-5.40183			317.662	-9.0373			317.612	-10.2972		317.999	-16.4887		318.092	-16.3336
	317.802	-13.2087			317.811	-6.71375			317.813	-2.22613			317.841	-5.41373			317.829	-9.04307			317.776	-10.2482		318.167	-16.5054		318.262	-16.3744
	317.969	-13.2086			317.978	-6.71661			317.979	-2.21685			318.008	-5.42578			317.997	-9.04909			317.94	-10.203		318.336	-16.525		318.431	-16.4134
	318.136	-13.2085			318.144	-6.71915			318.145	-2.20588			318.176	-5.43822			318.164	-9.05532			318.104	-10.1605		318.504	-16.5482		318.6	-16.4511
	318.302	-13.2085			318.311	-6.72178			318.311	-2.19343			318.343	-5.45105			318.332	-9.06213			318.268	-10.1294		318.673	-16.5736		318.769	-16.4847
	318.469	-13.2084			318.478	-6.72441			318.477	-2.18066			318.511	-5.46441			318.5	-9.06916			318.434	-10.1085		318.843	-16.6027		318.938	-16.5163
	318.636	-13.2084			318.645	-6.72702			318.643	-2.16299			318.678	-5.47811			318.668	-9.07651			318.6	-10.1046		319.012	-16.6333		319.107	-16.5458
	318.802	-13.2083			318.812	-6.72951			318.809	-2.14126			318.846	-5.49251			318.835	-9.08406			318.768	-10.1154		319.182	-16.6656		319.275	-16.5739
	318.969	-13.2082			318.979	-6.73207			318.975	-2.11496			319.014	-5.50711			319.003	-9.09216			318.938	-10.179		319.352	-16.6992		319.444	-16.5981
	319.136	-13.2081			319.146	-6.73466			319.14	-2.08493			319.181	-5.52184			319.171	-9.10045			319.111	-10.2797		319.522	-16.736		319.612	-16.6207
	319.302	-13.208			319.312	-6.73722			319.305	-2.04379			319.349	-5.53685			319.339	-9.10913			319.286	-10.4212		319.692	-16.7735		319.78	-16.6414
	319.469	-13.208			319.479	-6.73979			319.469	-1.9947			319.517	-5.55265			319.507	-9.11826			319.463	-10.5856		319.862	-16.8115		319.948	-16.6605
	319.636	-13.2079			319.646	-6.74255			319.633	-1.93425			319.685	-5.56885			319.675	-9.12796			319.639	-10.75		320.032	-16.8502		320.116	-16.6757
	319.802	-13.2079			319.813	-6.74564			319.797	-1.86437			319.852	-5.58564			319.843	-9.13794			319.814	-10.8863		320.202	-16.8906		320.283	-16.6892
	319.969	-13.2078			319.98	-6.74901			319.959	-1.7621			320.02	-5.60282			320.012	-9.14844			319.987	-10.9889		320.373	-16.9312		320.451	-16.702
	320.135	-13.2078			320.147	-6.75234			320.12	-1.63381			320.188	-5.62075			320.18	-9.15911			320.159	-11.0707		320.543	-16.9721		320.619	-16.7146
	320.302	-13.2077			320.314	-6.75577			320.28	-1.46297			320.356	-5.63897			320.348	-9.17025			320.328	-11.118		320.714	-17.0134		320.786	-16.7212
	320.469	-13.2076			320.481	-6.75928			320.437	-1.25536			320.524	-5.65768			320.517	-9.18162			320.497	-11.1553		320.884	-17.0544		320.953	-16.7236
	320.635	-13.2076			320.648	-6.7628			320.586	-0.85181			320.692	-5.67699			320.685	-9.19341			320.666	-11.1835		321.055	-17.0944		321.119	-16.7216
	320.802	-13.2075			320.815	-6.76587			320.73	-0.31866			320.86	-5.69677			320.854	-9.20569			320.834	-11.2069		321.225	-17.133		321.285	-16.7168
	320.969	-13.2074			320.982	-6.77014			320.872	0.24978			321.028	-5.71776			321.022	-9.22059			321.001	-11.2216		321.395	-17.1708		321.451	-16.7066
	321.135	-13.2073			321.149	-6.7744			321.015	0.79233			321.196	-5.73921			321.192	-9.23796			321.169	-11.2338		321.565	-17.2078		321.617	-16.6945
	321.302	-13.2072			321.316	-6.77874			321.171	1.03418			321.364	-5.76131			321.361	-9.25846			321.336	-11.2436		321.735	-17.2438		321.783	-16.6809
	321.469	-13.2071			321.483	-6.78304			321.341	0.95758			321.532	-5.78386			321.532	-9.2813			321.503	-11.2519		321.905	-17.2788		321.949	-16.6663
	321.635	-13.2071			321.65	-6.78772			321.526	0.53561			321.7	-5.80766			321.703	-9.30992			321.67	-11.2571		322.075	-17.3131		322.114	-16.6484
	321.802	-13.207			321.817	-6.79244			321.719	-0.06338			321.869	-5.83184			321.874	-9.34122			321.837	-11.2618		322.244	-17.346		322.279	-16.6284
	321.969	-13.2069			321.984	-6.79738			321.912	-0.68071			322.037	-5.85644			322.046	-9.37538			322.004	-11.2658		322.414	-17.3788		322.445	-16.6064
	322.135	-13.2069			322.151	-6.80267			322.1	-1.15962			322.205	-5.88118			322.218	-9.41148			322.171	-11.2696		322.584	-17.4115		322.61	-16.5832
	322.302	-13.2068			322.318	-6.80821			322.281	-1.4984			322.374	-5.90631			322.39	-9.45246			322.338	-11.2731		322.753	-17.4442		322.775	-16.5575
	322.469	-13.2068			322.485	-6.81403			322.459	-1.75881			322.542	-5.93151			322.564	-9.49604			322.505	-11.2767		322.923	-17.4768		322.939	-16.5307
	322.635	-13.2067			322.652	-6.82024			322.632	-1.90116			322.71	-5.95692			322.737	-9.54262			322.672	-11.28		323.093	-17.5089		323.104	-16.5025
	322.802	-13.2066			322.82	-6.82675			322.803	-2.01093			322.879	-5.98262			322.911	-9.59088			322.838	-11.2832		323.262	-17.5396		323.269	-16.4734
	322.969	-13.2066			322.987	-6.83389			322.974	-2.09259			323.047	-6.00897			323.085	-9.64083			323.005	-11.2858		323.432	-17.569		323.433	-16.4433
	323.135	-13.2065			323.154	-6.84124			323.143	-2.15307			323.216	-6.03515			323.259	-9.69058			323.172	-11.2884		323.601	-17.5952		323.598	-16.4129
	323.302	-13.2064			323.321	-6.84899			323.312	-2.20244			323.384	-6.06127			323.433	-9.73935			323.339	-11.2909		323.77	-17.6197		323.763	-16.382
	323.469	-13.2063			323.489	-6.85706			323.48	-2.23409			323.552	-6.08729			323.607	-9.78697			323.506	-11.2934		323.938	-17.6436		323.927	-16.3511
	323.635	-13.2062			323.656	-6.86606			323.647	-2.25996			323.721	-6.11281			323.781	-9.83137			323.673	-11.2958		324.107	-17.6681		324.092	-16.3198
	323.802	-13.2061			323.823	-6.87531			323.815	-2.28022			323.889	-6.13841			323.954	-9.87479			323.839	-11.2983		324.276	-17.6933		324.256	-16.2884
	323.968	-13.206			323.991	-6.88515			323.982	-2.29713			324.057	-6.16392			324.127	-9.91771			324.006	-11.3008		324.445	-17.719		324.421	-16.2569
	324.135	-13.2059			324.158	-6.89577			324.15	-2.30913			324.226	-6.18941			324.3	-9.96001			324.173	-11.3033		324.614	-17.7435		324.585	-16.2254
	324.302	-13.2058			324.326	-6.90679			324.317	-2.31893			324.394	-6.21456			324.473	-10.0005			324.34	-11.3063		324.783	-17.7669		324.75	-16.1938
	324.468	-13.2058			324.493	-6.91773			324.484	-2.32735			324.562	-6.23927			324.645	-10.0404			324.507	-11.3094		324.952	-17.7861		324.914	-16.1621
	324.635	-13.2057			324.661	-6.92869			324.651	-2.33491			324.731	-6.26316			324.818	-10.0785			324.674	-11.3126		325.12	-17.8027		325.078	-16.1307
	324.802	-13.2056			324.829	-6.93969			324.818	-2.34087			324.899	-6.28614			324.99	-10.1147			324.84	-11.3162		325.288	-17.8165		325.243	-16.1006
	324.968	-13.2055			324.996	-6.95312			324.985	-2.34634			325.067	-6.30808			325.162	-10.1517			325.007	-11.3199		325.456	-17.8288		325.408	-16.0715
	325.135	-13.2055			325.164	-6.96892			325.151	-2.35119			325.235	-6.32893			325.334	-10.1885			325.174	-11.3235		325.623	-17.8365		325.572	-16.0418
	325.302	-13.2054			325.332	-6.98777			325.318	-2.35589			325.403	-6.3488			325.506	-10.2246			325.341	-11.3272		325.79	-17.8421		325.737	-16.0132
	325.468	-13.2053			325.501	-7.00898			325.485	-2.35992			325.571	-6.36744			325.678	-10.2605			325.508	-11.3309		325.957	-17.8465		325.902	-15.985
	325.635	-13.2053			325.67	-7.03646			325.652	-2.36385			325.739	-6.3844			325.85	-10.2954			325.675	-11.3348		326.124	-17.8501		326.066	-15.9571
	325.802	-13.2052			325.839	-7.06708			325.819	-2.36776			325.907	-6.39982			326.022	-10.3304			325.842	-11.3388		326.291	-17.8506		326.231	-15.9298
	325.968	-13.2051			326.008	-7.10136			325.986	-2.37171			326.074	-6.4141			326.194	-10.3647			326.009	-11.3429		326.458	-17.8484		326.396	-15.9029
	326.135	-13.2051			326.178	-7.13784			326.152	-2.37544			326.242	-6.42715			326.366	-10.3973			326.176	-11.3472		326.624	-17.8438		326.561	-15.8765
	326.302	-13.205			326.348	-7.18026			326.319	-2.37926			326.409	-6.43757			326.537	-10.4262			326.343	-11.3515		326.79	-17.8368		326.726	-15.8502
	326.468	-13.205			326.518	-7.22574			326.486	-2.38317			326.576	-6.44651			326.707	-10.4538			326.51	-11.3558		326.955	-17.8251		326.891	-15.8237
	326.635	-13.2049			326.689	-7.27401			326.653	-2.38712			326.744	-6.45358			326.878	-10.4799			326.676	-11.3603		327.121	-17.8116		327.056	-15.7982
	326.802	-13.2049			326.859	-7.32457			326.82	-2.39113			326.911	-6.4595			327.049	-10.5049			326.843	-11.365		327.286	-17.7966		327.22	-15.7737
	326.968	-13.2048			327.03	-7.37656			326.987	-2.3951			327.078	-6.46392			327.219	-10.5271			327.01	-11.3705		327.451	-17.7812		327.385	-15.7496
	327.135	-13.2048			327.201	-7.4316			327.154	-2.39931			327.244	-6.46652			327.388	-10.547			327.177	-11.376		327.617	-17.766		327.551	-15.7265
	327.301	-13.2047			327.372	-7.48772			327.32	-2.40398			327.411	-6.46714			327.558	-10.5642			327.344	-11.3817		327.782	-17.7491		327.716	-15.7038
	327.468	-13.2047			327.544	-7.54405			327.487	-2.40893			327.578	-6.46659			327.726	-10.5785			327.511	-11.3875		327.947	-17.7307		327.881	-15.6817
	327.635	-13.2046			327.715	-7.60039			327.654	-2.41385			327.744	-6.46288			327.895	-10.5895			327.678	-11.3934		328.112	-17.7116		328.046	-15.6601
	327.801	-13.2045			327.886	-7.65663			327.821	-2.41914			327.911	-6.45775			328.063	-10.5986			327.846	-11.3992		328.277	-17.6917		328.211	-15.6387
	327.968	-13.2045			328.057	-7.71213			327.988	-2.4247			328.077	-6.45089			328.23	-10.6052			328.013	-11.4051		328.441	-17.6707		328.376	-15.6177
	328.135	-13.2044			328.228	-7.76564			328.155	-2.4306			328.243	-6.44306			328.398	-10.6096			328.18	-11.411		328.606	-17.6485		328.542	-15.5976
	328.301	-13.2043			328.399	-7.81804			328.322	-2.43647			328.409	-6.4347			328.565	-10.6093			328.347	-11.4171		328.771	-17.6255		328.707	-15.5785
	328.468	-13.2042			328.57	-7.86962			328.489	-2.44268			328.575	-6.42298			328.731	-10.6072			328.514	-11.4232		328.935	-17.5998		328.872	-15.5606
	328.635	-13.2041			328.74	-7.92038			328.656	-2.44907			328.741	-6.40969			328.897	-10.6027			328.681	-11.4294		329.099	-17.5726		329.038	-15.5431
	328.801	-13.204			328.911	-7.97082			328.823	-2.45618			328.906	-6.39438			329.063	-10.5975			328.848	-11.4355		329.263	-17.5445		329.203	-15.5262
	328.968	-13.2038			329.082	-8.02111			328.99	-2.46335			329.072	-6.3778			329.228	-10.5892			329.015	-11.4422		329.427	-17.516		329.369	-15.5096
	329.135	-13.2038			329.252	-8.06883			329.157	-2.47116			329.237	-6.35992			329.393	-10.5793			329.182	-11.4489		329.591	-17.4891		329.534	-15.4937
	329.301	-13.2037			329.423	-8.11484			329.324	-2.47943			329.403	-6.34155			329.558	-10.5675			329.349	-11.4559		329.756	-17.4627		329.7	-15.478
	329.468	-13.2036			329.593	-8.15892			329.491	-2.48876			329.568	-6.3227			329.723	-10.5542			329.516	-11.463		329.92	-17.4364		329.866	-15.4627
	329.635	-13.2035			329.763	-8.20126			329.658	-2.49816			329.734	-6.30369			329.887	-10.5361			329.683	-11.4703		330.084	-17.4102		330.031	-15.4478
	329.801	-13.2035			329.933	-8.23998			329.825	-2.50812			329.899	-6.28425			330.051	-10.5182			329.85	-11.4776		330.248	-17.3842		330.197	-15.4337
	329.968	-13.2034			330.102	-8.27662			329.992	-2.51811			330.064	-6.2647			330.215	-10.5008			330.017	-11.4855		330.413	-17.3595		330.363	-15.42
	330.135	-13.2034			330.272	-8.31083			330.159	-2.52926			330.23	-6.24496			330.379	-10.4836			330.185	-11.4936		330.577	-17.3358		330.528	-15.4069
	330.301	-13.2033			330.441	-8.34451			330.326	-2.54104			330.395	-6.22513			330.543	-10.4647			330.352	-11.5025		330.742	-17.3122		330.694	-15.3941
	330.468	-13.2032			330.61	-8.37533			330.494	-2.55365			330.56	-6.20446			330.707	-10.4438			330.519	-11.5115		330.906	-17.2881		330.86	-15.3822
	330.634	-13.2031			330.779	-8.40293			330.661	-2.567			330.726	-6.18346			330.87	-10.4205			330.686	-11.5208		331.071	-17.263		331.026	-15.3707
	330.801	-13.203			330.948	-8.42708			330.828	-2.58086			330.891	-6.16204			331.033	-10.3951			330.854	-11.5304		331.235	-17.2373		331.192	-15.3598
	330.968	-13.2029			331.116	-8.44887			330.995	-2.59598			331.056	-6.14045			331.195	-10.3685			331.021	-11.5411		331.399	-17.2114		331.358	-15.3493
	331.134	-13.2028			331.284	-8.46049			331.163	-2.61254			331.221	-6.11867			331.358	-10.3411			331.188	-11.5522		331.563	-17.1855		331.524	-15.34
	331.301	-13.2027			331.451	-8.46692			331.33	-2.62991			331.387	-6.09691			331.521	-10.3145			331.356	-11.564		331.728	-17.1607		331.69	-15.3311
	331.468	-13.2027			331.618	-8.46934			331.498	-2.64775			331.552	-6.07502			331.684	-10.2899			331.523	-11.5758		331.892	-17.137		331.856	-15.3227
	331.634	-13.2026			331.785	-8.4703			331.665	-2.66878			331.717	-6.05318			331.847	-10.266			331.69	-11.5877		332.057	-17.1136		332.022	-15.3147
	331.801	-13.2025			331.951	-8.4699			331.833	-2.69056			331.882	-6.03121			332.01	-10.2408			331.858	-11.5995		332.221	-17.0916		332.188	-15.3072
	331.968	-13.2024			332.118	-8.46699			332.001	-2.71397			332.047	-6.00943			332.172	-10.2137			332.025	-11.6113		332.386	-17.0712		332.354	-15.2994
	332.134	-13.2023			332.284	-8.46003			332.168	-2.73946			332.213	-5.98817			332.335	-10.185			332.193	-11.6229		332.551	-17.0516		332.52	-15.2917
	332.301	-13.2022			332.45	-8.4502			332.336	-2.76707			332.378	-5.96724			332.497	-10.1542			332.36	-11.6353		332.716	-17.032		332.687	-15.284
	332.468	-13.2022			332.615	-8.43565			332.504	-2.79649			332.543	-5.94704			332.659	-10.1236			332.528	-11.6492		332.881	-17.0123		332.853	-15.2762
	332.634	-13.2021			332.781	-8.41729			332.672	-2.82818			332.709	-5.92713			332.821	-10.0941			332.695	-11.6641		333.046	-16.9927		333.019	-15.2688
	332.801	-13.2021			332.945	-8.39438			332.84	-2.86172			332.874	-5.90762			332.983	-10.0656			332.863	-11.6797		333.211	-16.9736		333.185	-15.2614
	332.968	-13.202			333.11	-8.36845			333.009	-2.89734			333.039	-5.88826			333.146	-10.0378			333.03	-11.6965		333.375	-16.9547		333.351	-15.2541
	333.134	-13.202			333.274	-8.33887			333.177	-2.93535			333.205	-5.8693			333.308	-10.0104			333.198	-11.7136		333.54	-16.9357		333.517	-15.2471
	333.301	-13.202			333.439	-8.30925			333.345	-2.9764			333.37	-5.85075			333.471	-9.98405			333.366	-11.7308		333.705	-16.9173		333.684	-15.2403
	333.468	-13.202			333.603	-8.27911			333.514	-3.01996			333.536	-5.83274			333.634	-9.95869			333.534	-11.7484		333.87	-16.8994		333.85	-15.2337
	333.634	-13.2019			333.767	-8.24801			333.683	-3.06944			333.701	-5.81508			333.797	-9.9346			333.701	-11.7668		334.035	-16.8825		334.016	-15.2272
	333.801	-13.2019			333.931	-8.21675			333.852	-3.12271			333.867	-5.7983			333.96	-9.91082			333.869	-11.7855		334.201	-16.8662		334.182	-15.2209
	333.967	-13.2018			334.095	-8.18547			334.021	-3.18172			334.032	-5.78192			334.123	-9.88774			334.037	-11.8048		334.366	-16.8507		334.348	-15.2148
	334.134	-13.2018			334.26	-8.15336			334.191	-3.24524			334.198	-5.76595			334.287	-9.86512			334.205	-11.8245		334.531	-16.8357		334.515	-15.2091
	334.301	-13.2017			334.424	-8.12074			334.361	-3.32049			334.364	-5.75005			334.45	-9.84291			334.373	-11.8452		334.696	-16.8209		334.681	-15.2034
	334.467	-13.2016			334.588	-8.08781			334.531	-3.40169			334.529	-5.73491			334.613	-9.82088			334.541	-11.8665		334.862	-16.8062		334.847	-15.1979
	334.634	-13.2016			334.751	-8.05195			334.701	-3.48905			334.695	-5.72045			334.777	-9.79908			334.709	-11.8884		335.027	-16.7933		335.013	-15.1927
	334.801	-13.2015			334.915	-8.0172			334.872	-3.58017			334.861	-5.70728			334.94	-9.77741			334.877	-11.9108		335.193	-16.7813		335.18	-15.1878
	334.967	-13.2015			335.079	-7.98216			335.043	-3.68519			335.026	-5.69462			335.104	-9.75617			335.045	-11.9336		335.358	-16.7695		335.346	-15.1834
	335.134	-13.2014			335.243	-7.94611			335.215	-3.79714			335.192	-5.68281			335.267	-9.7358			335.213	-11.9569		335.524	-16.7579		335.513	-15.1791
	335.301	-13.2014			335.407	-7.91018			335.386	-3.90608			335.358	-5.67098			335.431	-9.71648			335.381	-11.9811		335.69	-16.7465		335.679	-15.175
	335.467	-13.2013			335.57	-7.8742			335.558	-4.0142			335.524	-5.65932			335.595	-9.69741			335.55	-12.0058		335.855	-16.7354		335.845	-15.1708
	335.634	-13.2013			335.734	-7.838			335.729	-4.12006			335.69	-5.64778			335.759	-9.6787			335.718	-12.032		336.021	-16.7247		336.012	-15.1669
	335.801	-13.2012			335.898	-7.8015			335.9	-4.22158			335.856	-5.63664			335.923	-9.66073			335.886	-12.0594		336.187	-16.7142		336.178	-15.1632
	335.967	-13.2012			336.062	-7.76522			336.071	-4.31799			336.022	-5.62558			336.087	-9.64399			336.055	-12.0877		336.352	-16.7049		336.345	-15.1597
	336.134	-13.2011			336.226	-7.73089			336.242	-4.40958			336.188	-5.61501			336.251	-9.62832			336.223	-12.1165		336.518	-16.6959		336.511	-15.1561
	336.301	-13.2011			336.39	-7.69932			336.412	-4.48513			336.354	-5.60476			336.415	-9.61345			336.392	-12.1478		336.684	-16.6874		336.677	-15.1528
	336.467	-13.201			336.554	-7.6699			336.582	-4.55231			336.52	-5.59534			336.58	-9.59918			336.56	-12.1799		336.85	-16.6792		336.844	-15.1496
	336.634	-13.2009			336.719	-7.64543			336.751	-4.60994			336.686	-5.58626			336.745	-9.58534			336.729	-12.2137		337.016	-16.6717		337.01	-15.1468
	336.801	-13.2009			336.884	-7.62232			336.92	-4.66058			336.852	-5.57756			336.909	-9.57149			336.898	-12.2482		337.182	-16.6649		337.177	-15.1441
	336.967	-13.2008			337.048	-7.59965			337.088	-4.693			337.018	-5.56902			337.074	-9.55779			337.067	-12.2844		337.348	-16.6582		337.343	-15.1414
	337.134	-13.2008			337.213	-7.57707			337.256	-4.71869			337.184	-5.5608			337.238	-9.54411			337.236	-12.3222		337.514	-16.6517		337.51	-15.1389
	337.301	-13.2007			337.378	-7.5541			337.423	-4.73665			337.35	-5.55293			337.403	-9.53078			337.405	-12.3608		337.68	-16.6451		337.676	-15.1364
	337.467	-13.2007			337.543	-7.53028			337.59	-4.74838			337.517	-5.54536			337.568	-9.51793			337.574	-12.4001		337.846	-16.6387		337.843	-15.1341
	337.634	-13.2006			337.707	-7.50458			337.757	-4.74376			337.683	-5.53786			337.733	-9.5055			337.743	-12.4405		338.012	-16.6324		338.009	-15.1319
	337.8	-13.2005			337.872	-7.47796			337.923	-4.73306			337.849	-5.53102			337.897	-9.49323			337.912	-12.4809		338.178	-16.6262		338.176	-15.1298
	337.967	-13.2005			338.036	-7.45153			338.089	-4.71752			338.015	-5.52457			338.062	-9.4812			338.081	-12.5212		338.345	-16.6207		338.342	-15.1278
	338.134	-13.2004			338.201	-7.42671			338.255	-4.69602			338.181	-5.5185			338.227	-9.46938			338.251	-12.5612		338.511	-16.6155		338.509	-15.1257
	338.3	-13.2003			338.366	-7.40432			338.42	-4.67002			338.348	-5.5126			338.392	-9.45818			338.42	-12.6		338.677	-16.6107		338.675	-15.1236
	338.467	-13.2003			338.531	-7.38371			338.585	-4.63322			338.514	-5.5069			338.557	-9.44782			338.589	-12.638		338.843	-16.6059		338.842	-15.1216
	338.634	-13.2002			338.696	-7.36579			338.75	-4.59191			338.68	-5.50119			338.722	-9.43805			338.758	-12.6741		339.009	-16.6015		339.008	-15.1197
	338.8	-13.2001			338.861	-7.34818			338.915	-4.54611			338.847	-5.49569			338.888	-9.42846			338.926	-12.7089		339.176	-16.5977		339.175	-15.1178
	338.967	-13.2001			339.027	-7.33164			339.079	-4.49754			339.013	-5.49027			339.053	-9.41931			339.095	-12.7408		339.342	-16.5944		339.341	-15.1159
	339.134	-13.2			339.192	-7.31607			339.244	-4.44259			339.179	-5.48561			339.218	-9.41034			339.264	-12.7718		339.508	-16.5912		339.508	-15.1141
	339.3	-13.1999			339.358	-7.30317			339.408	-4.3854			339.346	-5.48116			339.384	-9.40154			339.432	-12.8008		339.675	-16.588		339.675	-15.1122
	339.467	-13.1998			339.523	-7.29062			339.572	-4.32737			339.512	-5.47675			339.549	-9.39277			339.6	-12.8277		339.841	-16.5848		339.841	-15.1105
	339.634	-13.1998			339.689	-7.27846			339.736	-4.2689			339.678	-5.47228			339.714	-9.38444			339.769	-12.8532		340.008	-16.5816		340.008	-15.1088
	339.8	-13.1997			339.855	-7.26637			339.9	-4.20919			339.845	-5.46786			339.88	-9.37671			339.937	-12.8757		340.174	-16.5784		340.174	-15.1072
	339.967	-13.1996			340.021	-7.25441			340.064	-4.14928			340.011	-5.46344			340.045	-9.36926			340.105	-12.8975		340.34	-16.5753		340.341	-15.1062
	340.134	-13.1996			340.186	-7.24238			340.228	-4.08945			340.177	-5.45923			340.211	-9.36198			340.273	-12.9183		340.507	-16.5721		340.507	-15.1051
	340.3	-13.1995			340.352	-7.23038			340.392	-4.02949			340.344	-5.45543			340.377	-9.35502			340.441	-12.938		340.673	-16.5689		340.674	-15.1039
	340.467	-13.1994			340.518	-7.21845			340.556	-3.97125			340.51	-5.452			340.542	-9.34826			340.608	-12.9541		340.839	-16.5658		340.841	-15.1027
	340.634	-13.1994			340.683	-7.20648			340.72	-3.91412			340.677	-5.44867			340.708	-9.34175			340.776	-12.9688		341.006	-16.5626		341.007	-15.1016
	340.8	-13.1993			340.849	-7.19441			340.885	-3.85849			340.843	-5.44575			340.874	-9.33545			340.943	-12.9819		341.172	-16.5594		341.174	-15.1005
	340.967	-13.1992			341.015	-7.18261			341.049	-3.80389			341.01	-5.44297			341.039	-9.3293			341.111	-12.9943		341.339	-16.5564		341.34	-15.0994
	341.134	-13.1992			341.181	-7.17139			341.213	-3.75162			341.176	-5.44027			341.205	-9.32347			341.278	-13.005		341.505	-16.5535		341.507	-15.0983
	341.3	-13.1991			341.346	-7.16233			341.378	-3.70173			341.343	-5.4375			341.371	-9.31783			341.445	-13.0139		341.671	-16.5511		341.674	-15.0973
	341.467	-13.199			341.512	-7.1538			341.542	-3.65348			341.509	-5.43475			341.537	-9.31246			341.612	-13.0209		341.838	-16.549		341.84	-15.0963
	341.633	-13.1989			341.678	-7.14575			341.707	-3.60641			341.676	-5.43204			341.703	-9.30727			341.78	-13.0267		342.004	-16.5469		342.007	-15.0953
	341.8	-13.1989			341.845	-7.13786			341.872	-3.56195			341.842	-5.42942			341.869	-9.30251			341.946	-13.0309		342.171	-16.5449		342.173	-15.0944
	341.967	-13.1988			342.011	-7.13005			342.036	-3.51965			342.009	-5.4268			342.035	-9.29824			342.113	-13.0336		342.337	-16.5431		342.34	-15.0935
	342.133	-13.1987			342.177	-7.12281			342.201	-3.4786			342.175	-5.4242			342.201	-9.29411			342.28	-13.0355		342.504	-16.5416		342.507	-15.0926
	342.3	-13.1987			342.343	-7.11641			342.366	-3.43826			342.342	-5.42172			342.367	-9.28997			342.447	-13.0367		342.671	-16.5408		342.673	-15.0918
	342.467	-13.1986			342.509	-7.11054			342.531	-3.40193			342.508	-5.41953			342.533	-9.28588			342.613	-13.0352		342.837	-16.5401		342.84	-15.0912
	342.633	-13.1985			342.675	-7.10497			342.696	-3.36641			342.675	-5.41731			342.699	-9.28177			342.78	-13.0322		343.004	-16.5395		343.006	-15.0908
	342.8	-13.1984			342.841	-7.10011			342.861	-3.33232			342.841	-5.4152			342.865	-9.2777			342.946	-13.0275		343.17	-16.5389		343.173	-15.0903
	342.967	-13.1984			343.008	-7.09562			343.027	-3.29984			343.008	-5.41321			343.031	-9.27374			343.113	-13.0221		343.337	-16.5383		343.34	-15.0901
	343.133	-13.1983			343.174	-7.09153			343.192	-3.26944			343.174	-5.41124			343.197	-9.27009			343.279	-13.0148		343.504	-16.5377		343.506	-15.09
	343.3	-13.1982			343.34	-7.08751			343.357	-3.24081			343.341	-5.40942			343.363	-9.2664			343.445	-13.0068		343.67	-16.5371		343.673	-15.09
	343.467	-13.1981			343.507	-7.08358			343.523	-3.21341			343.507	-5.40758			343.529	-9.26277			343.611	-12.9971		343.837	-16.5364		343.84	-15.0899
	343.633	-13.198			343.673	-7.07962			343.688	-3.18684			343.674	-5.40579			343.695	-9.25914			343.777	-12.9861		344.003	-16.5358		344.006	-15.0899
	343.8	-13.198			343.839	-7.07578			343.854	-3.16214			343.84	-5.40405			343.862	-9.25588			343.943	-12.9725		344.17	-16.5352		344.173	-15.0898
	343.967	-13.1979			344.006	-7.07213			344.019	-3.13911			344.007	-5.40244			344.028	-9.25312			344.109	-12.9583		344.337	-16.5341		344.34	-15.0894
	344.133	-13.1978			344.172	-7.06886			344.185	-3.1172			344.173	-5.40081			344.194	-9.25056			344.275	-12.9431		344.503	-16.5329		344.506	-15.0889
	344.3	-13.1978			344.339	-7.06538			344.351	-3.09606			344.34	-5.39923			344.36	-9.24804			344.44	-12.9272		344.67	-16.5317		344.673	-15.0885
	344.466	-13.1977			344.505	-7.0619			344.517	-3.07658			344.507	-5.39767			344.527	-9.24559			344.606	-12.9097		344.836	-16.5306		344.84	-15.0881
	344.633	-13.1977			344.671	-7.05847			344.683	-3.05764			344.673	-5.39627			344.693	-9.2431			344.771	-12.8908		345.003	-16.5294		345.006	-15.0876
	344.8	-13.1976			344.838	-7.05504			344.848	-3.03958			344.84	-5.39484			344.859	-9.24062			344.937	-12.8711		345.169	-16.5282		345.173	-15.0871
	344.966	-13.1976			345.004	-7.05161			345.014	-3.02219			345.006	-5.39344			345.026	-9.23814			345.102	-12.8507		345.336	-16.527		345.339	-15.0866
	345.133	-13.1975			345.171	-7.04835			345.18	-3.00676			345.173	-5.39213			345.192	-9.2358			345.268	-12.8288		345.502	-16.5258		345.506	-15.0861
	345.3	-13.1975			345.337	-7.04541			345.346	-2.99202			345.34	-5.39109			345.358	-9.23358			345.433	-12.8058		345.669	-16.5246		345.673	-15.0855
	345.466	-13.1974			345.504	-7.04324			345.512	-2.97818			345.506	-5.39005			345.525	-9.23144			345.598	-12.7821		345.836	-16.5233		345.839	-15.085
	345.633	-13.1973			345.67	-7.04092			345.678	-2.96491			345.673	-5.389			345.691	-9.2294			345.763	-12.7579		346.002	-16.5221		346.006	-15.0845
	345.8	-13.1972			345.836	-7.03843			345.845	-2.95273			345.839	-5.38798			345.857	-9.22745			345.928	-12.7326		346.169	-16.521		346.173	-15.084
	345.966	-13.1971			346.003	-7.03592			346.011	-2.94099			346.006	-5.38714			346.024	-9.2255			346.093	-12.7069		346.335	-16.5194		346.339	-15.0837
	346.133	-13.197			346.169	-7.03343			346.177	-2.92991			346.173	-5.38627			346.19	-9.22359			346.258	-12.6807		346.502	-16.5177		346.506	-15.0833
	346.3	-13.197			346.336	-7.03091			346.343	-2.91944			346.339	-5.38542			346.356	-9.22178			346.424	-12.6542		346.668	-16.5161		346.673	-15.083
	346.466	-13.1969			346.502	-7.02838			346.509	-2.90952			346.506	-5.38459			346.523	-9.22015			346.589	-12.6273		346.835	-16.5145		346.839	-15.0828
	346.633	-13.1968			346.669	-7.02585			346.676	-2.89979			346.672	-5.3839			346.689	-9.21856			346.754	-12.6004		347.001	-16.5132		347.006	-15.0828
	346.8	-13.1968			346.835	-7.02325			346.842	-2.89069			346.839	-5.3832			346.856	-9.21704			346.919	-12.5732		347.168	-16.5118		347.173	-15.0827
	346.966	-13.1968			347.002	-7.02071			347.008	-2.88164			347.006	-5.38252			347.022	-9.21554			347.083	-12.5461		347.334	-16.5105		347.339	-15.0826
	347.133	-13.1968			347.168	-7.01821			347.174	-2.87372			347.172	-5.38186			347.189	-9.21406			347.249	-12.5189		347.501	-16.5091		347.506	-15.0825
	347.3	-13.1968			347.335	-7.01568			347.341	-2.86617			347.339	-5.38132			347.355	-9.21257			347.414	-12.4919		347.667	-16.5079		347.673	-15.0824
	347.466	-13.1968			347.501	-7.01323			347.507	-2.85893			347.505	-5.38078			347.522	-9.21114			347.578	-12.4648		347.834	-16.5067		347.839	-15.0823
	347.633	-13.1967			347.668	-7.01089			347.673	-2.85196			347.672	-5.38026			347.688	-9.20985			347.743	-12.4377		348.001	-16.5054		348.006	-15.0823
	347.8	-13.1966			347.834	-7.00895			347.84	-2.84568			347.839	-5.37972			347.855	-9.20884			347.909	-12.4108		348.167	-16.5043		348.173	-15.0822
	347.966	-13.1966			348.001	-7.00726			348.006	-2.83946			348.005	-5.37925			348.021	-9.20774			348.074	-12.384		348.334	-16.5034		348.339	-15.0822
	348.133	-13.1965			348.167	-7.00645			348.173	-2.83345			348.172	-5.37876			348.188	-9.20669			348.239	-12.3575		348.5	-16.5027		348.506	-15.0822
	348.3	-13.1964			348.334	-7.00607			348.339	-2.82754			348.339	-5.3783			348.354	-9.20567			348.404	-12.3312		348.667	-16.502		348.672	-15.0821
	348.466	-13.1964			348.501	-7.00621			348.505	-2.82275			348.505	-5.37788			348.521	-9.20464			348.569	-12.3052		348.833	-16.5012		348.839	-15.0822
	348.633	-13.1963			348.667	-7.00665			348.672	-2.81804			348.672	-5.3775			348.687	-9.20359			348.734	-12.2797		349	-16.5005		349.006	-15.0823
	348.799	-13.1962			348.834	-7.00758			348.838	-2.81364			348.839	-5.37713			348.854	-9.20256			348.899	-12.2546		349.167	-16.4997		349.173	-15.0828
	348.966	-13.1961			349.001	-7.00832			349.005	-2.80932			349.005	-5.37684			349.02	-9.20154			349.064	-12.2298		349.333	-16.499		349.339	-15.0835
	349.133	-13.1961			349.167	-7.0087			349.171	-2.80524			349.172	-5.37658			349.187	-9.20034			349.229	-12.2058		349.5	-16.4977		349.506	-15.0835
	349.299	-13.196			349.334	-7.0088			349.338	-2.80125			349.339	-5.37653			349.353	-9.19916			349.394	-12.1821		349.666	-16.4958		349.672	-15.082
	349.466	-13.1955			349.501	-7.00782			349.504	-2.79673			349.505	-5.37595			349.52	-9.19775			349.56	-12.1579		349.83	-16.463		349.836	-15.0438
	349.632	-13.1872			349.666	-6.99732			349.671	-2.79054			349.671	-5.36619			349.686	-9.19599			349.725	-12.1328
	349.796	-13.1653			349.83	-6.95515			349.834	-2.7178			349.836	-5.34032			349.849	-9.17294			349.886	-12.0474
[truncated: 19 more columns]

## Sheet: Figure 4
Figure 4a	Time	FF/FFt=0	error bar	FF/FFt=0	error bar	FF/FFt=0	error bar		Figure 4b	Time	PCE/PCEt=0	error bar	PCE/PCEt=0	error bar	PCE/PCEt=0	error bar		Figure 4c	Voltage	Current density	Current density	Voltage	Total Extracted charge	Total Extracted charge		Figure 4d	Voltage	Current density	Current density	Voltage	Total Extracted charge	Total Extracted charge
	days	-		-		-				days	-		-		-				V	mA cm-2	mA cm-2	V	C	C			V	mA cm-2	mA cm-2	V	C	C
		PM6:Y1:Y6:Y11:Y16:Y18		PM6:Y6:Y11:Y16		PM6:Y6					PM6:Y1:Y6:Y11:Y16:Y18		PM6:Y6:Y11:Y16		PM6:Y6				PM6:Y6	PM6:Y6_fresh	PM6:Y6_aged		PM6:Y6_fresh	PM6:Y6_aged			PM6:Y1:Y6:Y11:Y16:Y18	PM6:Y1:Y6:Y11:Y16:Y18_fresh	PM6:Y1:Y6:Y11:Y16:Y18_aged	PM6:Y1:Y6:Y11:Y16:Y18	PM6:Y1:Y6:Y11:Y16:Y18_fresh	PM6:Y1:Y6:Y11:Y16:Y18_aged
	0	1	0.00211	1	0.00211	1	0.00255			0	1	0.07279	1	0.15253	1	0.08448			-1	-32.0469	-32.5639	-1	-5.52e-10	-5.57232e-10			-1	-30.0554	-29.6294	-1	-4.2567e-10	-4.30187e-10
	2	1.11363	0.00122	1.05928	0.00122	0.91494	0.00223			2	1.02145	0.02708	1.04237	0.08422	0.85257	0.03508			-0.95	-31.9377	-32.0949	-0.95	-5.551e-10	-5.54632e-10			-0.95	-29.918	-29.5755	-0.95	-4.3727e-10	-4.32287e-10
	5	0.98063	0.00246	0.96153	0.00246	0.90647	0.00289			5	1.02873	0.07196	0.9263	0	0.83322	0.11043			-0.9	-31.8321	-31.7053	-0.9	-5.477e-10	-5.56232e-10			-0.9	-29.7721	-29.4709	-0.9	-4.2787e-10	-4.36387e-10
	10	0.98205	0.00184	1.0561	0.00184	0.87441	0.00447			10	1.03837	0.0565	1.02464	0.07537	0.77692	0.11544			-0.85	-31.7274	-31.3291	-0.85	-5.541e-10	-5.52932e-10			-0.85	-29.6579	-29.3981	-0.85	-4.2217e-10	-4.38387e-10
	15	1.03513	0.00508	1.00285	0.00508	0.87714	0.00408			15	0.97796	0.12842	0.89897	0.12611	0.75289	0.12611			-0.8	-31.6479	-30.9776	-0.8	-5.526e-10	-5.53932e-10			-0.8	-29.5268	-29.3224	-0.8	-4.3197e-10	-4.24287e-10
	23	0.97674	0.00214			0.7915	0.02565			23	0.99135	0.0911			0.65718	0.2039			-0.75	-31.5301	-30.6841	-0.75	-5.529e-10	-5.57332e-10			-0.75	-29.367	-29.2575	-0.75	-4.1717e-10	-4.26187e-10
																			-0.7	-31.426	-30.3786	-0.7	-5.551e-10	-5.60732e-10			-0.7	-29.2128	-29.1843	-0.7	-4.1937e-10	-4.33187e-10
																			-0.65	-31.3184	-30.0986	-0.65	-5.466e-10	-5.60432e-10			-0.65	-29.0763	-29.0783	-0.65	-4.2107e-10	-4.22187e-10
																			-0.6	-31.233	-29.8914	-0.6	-5.492e-10	-5.57332e-10			-0.6	-28.933	-28.9875	-0.6	-4.1607e-10	-4.16687e-10
																			-0.55	-31.1169	-29.7024	-0.55	-5.562e-10	-5.48932e-10			-0.55	-28.7963	-28.8891	-0.55	-4.2547e-10	-4.13087e-10
																			-0.5	-31.0174	-29.5253	-0.5	-5.478e-10	-5.57432e-10			-0.5	-28.6487	-28.7656	-0.5	-4.1097e-10	-4.11187e-10
																			-0.45	-30.9214	-29.3428	-0.45	-5.501e-10	-5.64232e-10			-0.45	-28.4876	-28.6817	-0.45	-4.1857e-10	-4.07387e-10
																			-0.4	-30.7971	-29.1929	-0.4	-5.502e-10	-5.54132e-10			-0.4	-28.3301	-28.5773	-0.4	-4.0877e-10	-4.13787e-10
																			-0.35	-30.6507	-29.02	-0.35	-5.691e-10	-5.43832e-10			-0.35	-28.1315	-28.4819	-0.35	-4.0937e-10	-4.07587e-10
																			-0.3	-30.5624	-28.8817	-0.3	-5.599e-10	-5.63032e-10			-0.3	-28.0092	-28.3919	-0.3	-4.0877e-10	-4.05387e-10
																			-0.25	-30.4544	-28.7268	-0.25	-5.471e-10	-5.47032e-10			-0.25	-27.8353	-28.2626	-0.25	-4.0597e-10	-4.11087e-10
																			-0.2	-30.3422	-28.6057	-0.2	-5.551e-10	-5.52532e-10			-0.2	-27.6274	-28.1347	-0.2	-4.0537e-10	-4.02787e-10
																			-0.15	-30.216	-28.4649	-0.15	-5.534e-10	-5.51732e-10			-0.15	-27.4683	-28.0293	-0.15	-4.0307e-10	-4.12087e-10
																			-0.1	-30.1089	-28.3233	-0.1	-5.521e-10	-5.44332e-10			-0.1	-27.2958	-27.8959	-0.1	-4.1197e-10	-3.89887e-10
																			-0.05	-29.9789	-28.1747	-0.05	-5.592e-10	-5.63732e-10			-0.05	-27.0869	-27.7709	-0.05	-4.0057e-10	-3.94187e-10
																			0	-29.8544	-28.01	0	-5.66e-10	-5.57032e-10			0	-26.8828	-27.6312	0	-3.9647e-10	-3.90387e-10
																			0.05	-29.7293	-27.8137	0.05	-5.627e-10	-5.61532e-10			0.05	-26.6787	-27.4487	0.05	-3.9567e-10	-3.85187e-10
																			0.1	-29.5841	-27.5624	0.1	-5.453e-10	-5.50332e-10			0.1	-26.4538	-27.2976	0.1	-3.9177e-10	-3.89187e-10
																			0.15	-29.4196	-27.2558	0.15	-5.648e-10	-5.57632e-10			0.15	-26.2023	-27.1181	0.15	-4.0767e-10	-3.92287e-10
																			0.2	-29.271	-26.8804	0.2	-5.494e-10	-5.45432e-10			0.2	-25.9243	-26.9159	0.2	-3.9417e-10	-3.91187e-10
																			0.25	-29.1129	-26.3676	0.25	-5.443e-10	-5.44932e-10			0.25	-25.6353	-26.697	0.25	-3.8727e-10	-3.83787e-10
																			0.3	-28.937	-25.6531	0.3	-5.6e-10	-5.64032e-10			0.3	-25.3308	-26.4572	0.3	-3.8697e-10	-3.85787e-10
																			0.35	-28.7646	-24.6337	0.35	-5.55e-10	-5.51032e-10			0.35	-24.9979	-26.1654	0.35	-3.8527e-10	-3.84287e-10
																			0.4	-28.581	-23.0959	0.4	-5.563e-10	-5.40932e-10			0.4	-24.6133	-25.8169	0.4	-3.8517e-10	-3.65187e-10
																			0.45	-28.3522	-20.6752	0.45	-5.433e-10	-5.46832e-10			0.45	-24.1739	-25.4061	0.45	-3.9347e-10	-3.64687e-10
																			0.5	-28.1091	-16.5942	0.5	-5.463e-10	-5.49132e-10			0.5	-23.6707	-24.9347	0.5	-3.8017e-10	-3.61487e-10
																			0.55	-27.7936	-9.71297	0.55	-5.551e-10	-5.24032e-10			0.55	-23.0452	-24.3157	0.55	-3.8887e-10	-3.59587e-10
																			0.6	-27.4179	0.29517	0.6	-5.389e-10	-5.34532e-10			0.6	-22.2824	-23.4875	0.6	-3.8137e-10	-3.57287e-10
																			0.65	-26.7594	12.9725	0.65	-5.491e-10	-5.36732e-10			0.65	-21.256	-22.2514	0.65	-3.7507e-10	-3.80187e-10
																			0.7	-25.2066	27.5322	0.7	-5.424e-10	-5.31332e-10			0.7	-19.8307	-20.2739	0.7	-3.7327e-10	-3.55987e-10
																			0.75	-20.7511	43.5685	0.75	-5.425e-10	-5.42232e-10			0.75	-17.6323	-16.6685	0.75	-3.7107e-10	-3.55287e-10
																			0.8	-8.96298	60.776	0.8	-5.433e-10	-5.24732e-10			0.8	-14.0382	-10.4359	0.8	-3.6807e-10	-3.52287e-10
																			0.85	13.1091	78.9209	0.85	-5.613e-10	-5.35832e-10			0.85	-8.06612	-0.34779	0.85	-3.7197e-10	-3.43887e-10
																			0.9	43.4909	97.8405	0.9	-5.5e-10	-5.29332e-10			0.9	1.27198	13.2976	0.9	-3.8057e-10	-3.40487e-10
																			0.95	79.1055	117.299	0.95	-5.582e-10	-5.38832e-10			0.95	14.4417	30.1098	0.95	-3.6617e-10	-3.45387e-10
																			1	118.031	137.083	1	-5.288e-10	-5.39332e-10			1	31.3421	49.3943	1	-3.6967e-10	-3.33087e-10

## Sheet: Figure 5
Device thickness	T95	T95
nm	days	days
	PM6:Y18_PCE	PM6:Y1:Y6:Y11:Y16:Y18_PCE
40	4
90	0.9
310	3
43		14
112		14
390		14

## Sheet: Figure S2
ITIC-Th	25.002	3.96332	ITCC	25.001	1.95267	N3	25.001	-0.76564	BTPeC9	25.001	-4.02365	ITIC-M	25	-6.94321	Y6:Y7:Y18:N3:BTP-eC9	25.001	-9.01131	ITCC:ITIC-Th:ITIC-4F:ITIC-4Cl:ITIC-M	25.001	-11.0297
	25.17	3.90672		25.169	1.90806		25.169	-0.80505		25.169	-4.06314		25.168	-6.99728		25.168	-9.02163		25.169	-11.0615
	25.34	3.8192		25.339	1.79698		25.338	-0.85664		25.338	-4.15502		25.337	-7.06038		25.336	-9.03903		25.337	-11.1069
	25.509	3.732		25.509	1.70278		25.506	-0.89353		25.507	-4.22321		25.504	-7.09463		25.503	-9.04163		25.506	-11.1491
	25.677	3.69178		25.677	1.65985		25.673	-0.90726		25.674	-4.23706		25.671	-7.09339		25.668	-9.02035		25.672	-11.1344
	25.843	3.7107		25.843	1.66072		25.838	-0.8561		25.84	-4.20795		25.835	-7.00526		25.832	-8.98231		25.837	-11.0868
	26.008	3.76626		26.008	1.74313		26.002	-0.78771		26.004	-4.10804		25.999	-6.90003		25.995	-8.92462		26.001	-11.0159
	26.172	3.86054		26.172	1.83567		26.166	-0.71632		26.167	-4.00629		26.163	-6.79743		26.159	-8.87257		26.164	-10.938
	26.336	3.94487		26.336	1.92013		26.33	-0.65077		26.332	-3.92089		26.328	-6.70726		26.323	-8.83381		26.329	-10.8791
	26.5	4.00651		26.5	1.99093		26.495	-0.61813		26.497	-3.85371		26.493	-6.66823		26.488	-8.80608		26.494	-10.8408
	26.665	4.04946		26.666	2.01636		26.661	-0.60317		26.663	-3.83617		26.659	-6.65371		26.654	-8.80264		26.66	-10.8245
	26.832	4.05213		26.833	2.02255		26.828	-0.60413		26.829	-3.83644		26.826	-6.65971		26.821	-8.80618		26.827	-10.821
	26.999	4.04389		27	2.01409		26.995	-0.61284		26.996	-3.84937		26.993	-6.67513		26.988	-8.81352		26.994	-10.8341
	27.166	4.02967		27.167	1.99926		27.162	-0.62632		27.164	-3.86634		27.161	-6.69422		27.155	-8.82164		27.161	-10.8473
	27.333	4.01431		27.334	1.98323		27.329	-0.63693		27.331	-3.88255		27.328	-6.70848		27.322	-8.8263		27.328	-10.8576
	27.5	4.00499		27.501	1.9736		27.496	-0.64345		27.498	-3.89008		27.494	-6.71619		27.489	-8.82873		27.495	-10.8653
	27.667	4.0005		27.668	1.96865		27.663	-0.64697		27.664	-3.89338		27.661	-6.72019		27.656	-8.82898		27.662	-10.8665
	27.834	3.99985		27.834	1.96774		27.83	-0.64568		27.831	-3.89315		27.828	-6.71803		27.822	-8.828		27.828	-10.8662
	28	4.0011		28.001	1.96916		27.996	-0.6443		27.998	-3.89184		27.994	-6.71577		27.989	-8.82661		27.995	-10.8649
	28.167	4.00336		28.168	1.9715		28.163	-0.64298		28.164	-3.89015		28.161	-6.71357		28.156	-8.826		28.161	-10.8635
	28.334	4.00492		28.334	1.97337		28.33	-0.64181		28.331	-3.88903		28.328	-6.71156		28.322	-8.82618		28.328	-10.8625
	28.5	4.00501		28.501	1.97416		28.496	-0.6424		28.497	-3.88878		28.494	-6.71222		28.489	-8.82659		28.495	-10.863
	28.667	4.00457		28.667	1.97354		28.663	-0.64323		28.664	-3.88926		28.661	-6.71327		28.656	-8.82736		28.661	-10.8641
	28.834	4.00323		28.834	1.97199		28.83	-0.64434		28.831	-3.89067		28.828	-6.71436		28.822	-8.82804		28.828	-10.8656
	29	4.00178		29.001	1.9707		28.996	-0.64547		28.998	-3.89187		28.994	-6.71546		28.989	-8.82867		28.995	-10.8669
	29.167	4.0004		29.168	1.96951		29.163	-0.64627		29.164	-3.89306		29.161	-6.71643		29.156	-8.82914		29.162	-10.8683
	29.334	3.99919		29.334	1.96825		29.33	-0.64677		29.331	-3.894		29.328	-6.71694		29.322	-8.82917		29.328	-10.8693
	29.501	3.99858		29.501	1.96755		29.496	-0.64695		29.498	-3.89405		29.494	-6.71707		29.489	-8.82922		29.495	-10.8699
	29.667	3.99806		29.668	1.96696		29.663	-0.64709		29.664	-3.89427		29.661	-6.7171		29.656	-8.82926		29.662	-10.8698
	29.834	3.9977		29.834	1.96659		29.83	-0.64714		29.831	-3.89449		29.828	-6.71704		29.822	-8.82932		29.828	-10.8698
	30.001	3.99738		30.001	1.96639		29.996	-0.64727		29.998	-3.89475		29.994	-6.71703		29.989	-8.82928		29.995	-10.8697
	30.167	3.99711		30.168	1.96612		30.163	-0.64738		30.164	-3.89494		30.161	-6.71696		30.156	-8.82927		30.162	-10.8697
	30.334	3.99683		30.334	1.96581		30.33	-0.64746		30.331	-3.89513		30.328	-6.71688		30.322	-8.82925		30.328	-10.8696
	30.501	3.99654		30.501	1.96553		30.496	-0.64758		30.498	-3.89531		30.494	-6.71671		30.489	-8.82921		30.495	-10.8696
	30.667	3.99626		30.668	1.96527		30.663	-0.64767		30.664	-3.89547		30.661	-6.71655		30.656	-8.82913		30.662	-10.8696
	30.834	3.99602		30.834	1.96496		30.83	-0.64774		30.831	-3.89552		30.828	-6.71642		30.822	-8.82908		30.828	-10.8696
	31.001	3.99578		31.001	1.96467		30.996	-0.64779		30.998	-3.89558		30.994	-6.71634		30.989	-8.82901		30.995	-10.8697
	31.167	3.99552		31.168	1.96438		31.163	-0.64781		31.164	-3.89562		31.161	-6.71622		31.156	-8.82891		31.162	-10.8698
	31.334	3.99525		31.334	1.96411		31.33	-0.64782		31.331	-3.89564		31.328	-6.71613		31.322	-8.82887		31.328	-10.87
	31.501	3.995		31.501	1.96383		31.496	-0.64783		31.498	-3.89558		31.494	-6.71602		31.489	-8.82878		31.495	-10.8701
	31.667	3.99475		31.668	1.96358		31.663	-0.64786		31.664	-3.8956		31.661	-6.71588		31.656	-8.82854		31.662	-10.8702
	31.834	3.9945		31.834	1.96336		31.83	-0.64783		31.831	-3.89563		31.828	-6.71572		31.822	-8.82834		31.828	-10.8703
	32.001	3.99427		32.001	1.96314		31.996	-0.64781		31.998	-3.89567		31.994	-6.71551		31.989	-8.82814		31.995	-10.8704
	32.167	3.99407		32.168	1.96296		32.163	-0.6478		32.164	-3.89579		32.161	-6.71526		32.156	-8.828		32.162	-10.8704
	32.334	3.99388		32.334	1.96278		32.33	-0.64779		32.331	-3.89587		32.328	-6.71499		32.322	-8.82794		32.328	-10.8704
	32.501	3.99367		32.501	1.9626		32.496	-0.64775		32.498	-3.89593		32.494	-6.71467		32.489	-8.82784		32.495	-10.8704
	32.667	3.99346		32.668	1.96239		32.663	-0.6477		32.664	-3.89598		32.661	-6.7144		32.655	-8.8278		32.662	-10.8704
	32.834	3.99329		32.834	1.96218		32.83	-0.64769		32.831	-3.89604		32.828	-6.71414		32.822	-8.82772		32.828	-10.8704
	33.001	3.99312		33.001	1.96196		32.996	-0.64769		32.998	-3.8961		32.994	-6.71389		32.989	-8.82762		32.995	-10.8704
	33.167	3.99295		33.168	1.96176		33.163	-0.6477		33.164	-3.89612		33.161	-6.7137		33.155	-8.82752		33.162	-10.8704
	33.334	3.99277		33.334	1.96158		33.33	-0.64773		33.331	-3.89615		33.328	-6.71347		33.322	-8.82741		33.328	-10.8704
	33.501	3.99263		33.501	1.96137		33.496	-0.64777		33.498	-3.89613		33.494	-6.71324		33.489	-8.82732		33.495	-10.8704
	33.667	3.99251		33.668	1.96118		33.663	-0.64783		33.664	-3.89612		33.661	-6.71301		33.655	-8.8272		33.662	-10.8705
	33.834	3.99242		33.835	1.96099		33.83	-0.64797		33.831	-3.8961		33.828	-6.71278		33.822	-8.82708		33.828	-10.8706
	34.001	3.99233		34.001	1.9608		33.996	-0.64806		33.998	-3.89611		33.994	-6.71257		33.989	-8.82696		33.995	-10.8706
	34.167	3.99225		34.168	1.96067		34.163	-0.64811		34.164	-3.89609		34.161	-6.71238		34.155	-8.82683		34.162	-10.8706
	34.334	3.99212		34.335	1.96053		34.33	-0.64814		34.331	-3.89606		34.328	-6.71219		34.322	-8.82669		34.328	-10.8706
	34.501	3.99199		34.501	1.96037		34.496	-0.64815		34.498	-3.89604		34.494	-6.71206		34.489	-8.82654		34.495	-10.8707
	34.667	3.99185		34.668	1.96018		34.663	-0.64817		34.664	-3.89602		34.661	-6.71195		34.655	-8.82641		34.662	-10.8707
	34.834	3.99167		34.835	1.95999		34.83	-0.64818		34.831	-3.89597		34.828	-6.71186		34.822	-8.8263		34.828	-10.8708
	35.001	3.99152		35.001	1.95983		34.996	-0.64818		34.998	-3.89589		34.994	-6.71179		34.989	-8.82619		34.995	-10.8708
	35.167	3.99133		35.168	1.95969		35.163	-0.64817		35.164	-3.89585		35.161	-6.71174		35.155	-8.82606		35.162	-10.8708
	35.334	3.99112		35.335	1.95955		35.33	-0.64815		35.331	-3.89584		35.328	-6.71166		35.322	-8.82596		35.328	-10.8708
	35.501	3.99091		35.501	1.95938		35.496	-0.64814		35.498	-3.89577		35.494	-6.71157		35.489	-8.82584		35.495	-10.8708
	35.667	3.9907		35.668	1.9592		35.663	-0.64813		35.664	-3.89575		35.661	-6.71146		35.655	-8.82573		35.662	-10.8708
	35.834	3.99051		35.835	1.95905		35.83	-0.64812		35.831	-3.89571		35.828	-6.7113		35.822	-8.82562		35.828	-10.8708
	36.001	3.99033		36.001	1.95891		35.996	-0.64816		35.998	-3.89569		35.994	-6.71116		35.989	-8.82546		35.995	-10.8709
	36.167	3.99017		36.168	1.95872		36.163	-0.64819		36.164	-3.89569		36.161	-6.71098		36.155	-8.82532		36.162	-10.8709
	36.334	3.99002		36.335	1.95856		36.33	-0.64821		36.331	-3.89565		36.327	-6.71079		36.322	-8.82518		36.328	-10.871
	36.501	3.98988		36.501	1.95838		36.496	-0.64823		36.498	-3.89559		36.494	-6.71055		36.489	-8.82506		36.495	-10.8711
	36.667	3.98973		36.668	1.9582		36.663	-0.64827		36.664	-3.89556		36.661	-6.7103		36.655	-8.82496		36.662	-10.8711
	36.834	3.98968		36.835	1.95799		36.83	-0.64828		36.831	-3.89555		36.827	-6.71005		36.822	-8.82486		36.828	-10.8712
	37.001	3.98957		37.001	1.95777		36.996	-0.64827		36.998	-3.89557		36.994	-6.70979		36.988	-8.82475		36.995	-10.8712
	37.168	3.98941		37.168	1.95757		37.163	-0.64826		37.164	-3.8956		37.161	-6.70952		37.155	-8.82464		37.162	-10.8712
	37.334	3.98925		37.335	1.95738		37.33	-0.64822		37.331	-3.89564		37.327	-6.70932		37.322	-8.82454		37.328	-10.8711
	37.501	3.98908		37.501	1.95715		37.496	-0.64822		37.498	-3.89568		37.494	-6.70912		37.488	-8.82442		37.495	-10.8711
	37.668	3.98895		37.668	1.95696		37.663	-0.64823		37.664	-3.89568		37.661	-6.70892		37.655	-8.82429		37.662	-10.871
	37.834	3.98881		37.835	1.9568		37.83	-0.64824		37.831	-3.89566		37.827	-6.7088		37.822	-8.82415		37.828	-10.871
	38.001	3.98868		38.001	1.95669		37.996	-0.64827		37.998	-3.89563		37.994	-6.70864		37.988	-8.82396		37.995	-10.8709
	38.168	3.98856		38.168	1.95659		38.163	-0.64826		38.164	-3.89556		38.161	-6.70846		38.155	-8.8238		38.162	-10.8709
	38.334	3.98843		38.335	1.95646		38.33	-0.64826		38.331	-3.8955		38.327	-6.70827		38.322	-8.82364		38.328	-10.8709
	38.501	3.98831		38.501	1.95634		38.496	-0.64828		38.498	-3.89541		38.494	-6.70802		38.488	-8.8235		38.495	-10.8709
	38.668	3.9882		38.668	1.95622		38.663	-0.64825		38.664	-3.8953		38.661	-6.7078		38.655	-8.82335		38.662	-10.8708
	38.834	3.98814		38.835	1.95608		38.83	-0.64823		38.831	-3.89522		38.827	-6.70766		38.822	-8.82321		38.828	-10.8708
	39.001	3.98809		39.001	1.95595		38.996	-0.64821		38.998	-3.89514		38.994	-6.70753		38.988	-8.82307		38.995	-10.8707
	39.168	3.98804		39.168	1.95581		39.163	-0.6482		39.164	-3.89504		39.161	-6.70745		39.155	-8.82293		39.162	-10.8706
	39.334	3.98797		39.335	1.95569		39.33	-0.6482		39.331	-3.8949		39.327	-6.70736		39.322	-8.82281		39.328	-10.8705
	39.501	3.98795		39.501	1.95558		39.496	-0.64821		39.498	-3.89478		39.494	-6.70725		39.488	-8.82269		39.495	-10.8705
	39.668	3.98787		39.668	1.95548		39.663	-0.64822		39.664	-3.89467		39.661	-6.70711		39.655	-8.82255		39.662	-10.8705
	39.834	3.98778		39.835	1.95538		39.83	-0.64826		39.831	-3.89456		39.827	-6.70703		39.822	-8.82243		39.828	-10.8704
	40.001	3.98768		40.001	1.95528		39.996	-0.64832		39.998	-3.89445		39.994	-6.7069		39.988	-8.82228		39.995	-10.8704
	40.168	3.98751		40.168	1.95519		40.163	-0.64835		40.164	-3.89444		40.161	-6.70672		40.155	-8.82214		40.162	-10.8704
	40.334	3.98737		40.335	1.95504		40.33	-0.64836		40.331	-3.89441		40.327	-6.70653		40.322	-8.822		40.328	-10.8704
	40.501	3.98723		40.501	1.95485		40.496	-0.64838		40.498	-3.89438		40.494	-6.70629		40.488	-8.82187		40.495	-10.8703
	40.668	3.98709		40.668	1.95463		40.663	-0.6484		40.664	-3.89437		40.661	-6.70612		40.655	-8.82175		40.662	-10.8702
	40.834	3.98693		40.835	1.95432		40.83	-0.6484		40.831	-3.89439		40.827	-6.70598		40.821	-8.82162		40.828	-10.8701
	41.001	3.98677		41.001	1.95411		40.996	-0.6484		40.998	-3.89439		40.994	-6.70586		40.988	-8.82147		40.995	-10.8701
	41.168	3.98665		41.168	1.95393		41.163	-0.6484		41.164	-3.89434		41.161	-6.7058		41.155	-8.8213		41.162	-10.8699
	41.334	3.98656		41.335	1.95375		41.33	-0.64834		41.331	-3.89428		41.327	-6.70569		41.321	-8.82113		41.328	-10.8698
	41.501	3.98651		41.501	1.95364		41.496	-0.64831		41.498	-3.89415		41.494	-6.70555		41.488	-8.82097		41.495	-10.8698
	41.668	3.98645		41.668	1.9535		41.663	-0.64831		41.664	-3.89406		41.661	-6.70541		41.655	-8.82081		41.662	-10.8697
	41.834	3.98635		41.835	1.95334		41.83	-0.64829		41.831	-3.894		41.827	-6.70529		41.821	-8.82063		41.828	-10.8697
	42.001	3.98628		42.001	1.95314		41.996	-0.64823		41.998	-3.89395		41.994	-6.70513		41.988	-8.82046		41.995	-10.8697
	42.168	3.9863		42.168	1.95299		42.163	-0.6482		42.164	-3.89386		42.161	-6.70497		42.155	-8.82031		42.162	-10.8696
	42.334	3.98598		42.335	1.95284		42.33	-0.64817		42.331	-3.89376		42.327	-6.70481		42.321	-8.82017		42.328	-10.8696
	42.501	3.98581		42.501	1.95271		42.496	-0.64813		42.498	-3.89369		42.494	-6.70461		42.488	-8.82003		42.495	-10.8696
	42.668	3.98568		42.668	1.95257		42.663	-0.6481		42.664	-3.89362		42.661	-6.70441		42.655	-8.8199		42.661	-10.8696
	42.834	3.98556		42.835	1.95244		42.83	-0.64808		42.831	-3.89357		42.827	-6.7042		42.821	-8.81977		42.828	-10.8696
	43.001	3.98541		43.001	1.95232		42.996	-0.64807		42.998	-3.89352		42.994	-6.70396		42.988	-8.81965		42.995	-10.8696
	43.168	3.98526		43.168	1.95221		43.163	-0.64806		43.164	-3.89349		43.161	-6.7037		43.155	-8.81954		43.161	-10.8696
	43.334	3.9851		43.335	1.95211		43.33	-0.64804		43.331	-3.89346		43.327	-6.70348		43.321	-8.81942		43.328	-10.8696
	43.501	3.98496		43.501	1.95205		43.496	-0.64801		43.497	-3.89342		43.494	-6.70325		43.488	-8.81926		43.495	-10.8696
	43.668	3.9848		43.668	1.95199		43.663	-0.64796		43.664	-3.89336		43.66	-6.70302		43.655	-8.81911		43.661	-10.8696
	43.834	3.98463		43.835	1.95192		43.83	-0.64792		43.831	-3.89328		43.827	-6.70283		43.821	-8.81898		43.828	-10.8696
	44.001	3.98447		44.002	1.95184		43.996	-0.64788		43.997	-3.89321		43.994	-6.70263		43.988	-8.81885		43.995	-10.8696
	44.168	3.98432		44.168	1.95173		44.163	-0.64784		44.164	-3.89306		44.16	-6.70241		44.155	-8.81868		44.161	-10.8696
	44.334	3.98415		44.335	1.9516		44.33	-0.6478		44.331	-3.89295		44.327	-6.7022		44.321	-8.81851		44.328	-10.8695
	44.501	3.984		44.502	1.95146		44.496	-0.64775		44.497	-3.89284		44.494	-6.70209		44.488	-8.81835		44.495	-10.8694
	44.668	3.98386		44.668	1.95129		44.663	-0.64773		44.664	-3.89273		44.66	-6.70199		44.654	-8.81819		44.661	-10.8693
	44.834	3.98371		44.835	1.95108		44.83	-0.64772		44.831	-3.89266		44.827	-6.70187		44.821	-8.81803		44.828	-10.8693
	45.001	3.98362		45.002	1.95093		44.996	-0.64771		44.997	-3.89257		44.994	-6.70173		44.988	-8.81786		44.995	-10.8693
	45.168	3.98354		45.168	1.95078		45.163	-0.64771		45.164	-3.89246		45.16	-6.70169		45.154	-8.8177		45.161	-10.8692
	45.334	3.98351		45.335	1.95059		45.33	-0.64773		45.331	-3.89232		45.327	-6.7016		45.321	-8.81755		45.328	-10.8692
	45.501	3.98347		45.502	1.95041		45.496	-0.64775		45.497	-3.89225		45.494	-6.70145		45.488	-8.81741		45.495	-10.8692
	45.668	3.98351		45.668	1.95019		45.663	-0.64777		45.664	-3.89215		45.66	-6.70128		45.654	-8.81729		45.661	-10.8692
	45.834	3.9835		45.835	1.94997		45.83	-0.64779		45.831	-3.89203		45.827	-6.70108		45.821	-8.81717		45.828	-10.8692
	46.001	3.98344		46.002	1.94973		45.996	-0.64786		45.997	-3.8919		45.994	-6.70094		45.988	-8.81705		45.995	-10.8692
	46.168	3.98334		46.168	1.94944		46.163	-0.64792		46.164	-3.8918		46.16	-6.7008		46.154	-8.81692		46.161	-10.8692
	46.334	3.98319		46.335	1.94923		46.33	-0.64796		46.331	-3.89169		46.327	-6.70065		46.321	-8.81677		46.328	-10.8691
	46.501	3.98305		46.502	1.94905		46.496	-0.648		46.497	-3.89154		46.494	-6.70051		46.488	-8.81662		46.495	-10.8691
	46.668	3.98291		46.668	1.94888		46.663	-0.64804		46.664	-3.89136		46.66	-6.70035		46.654	-8.81649		46.661	-10.8691
	46.834	3.98279		46.835	1.94879		46.83	-0.64809		46.831	-3.89122		46.827	-6.70021		46.821	-8.81629		46.828	-10.8691
	47.001	3.98262		47.002	1.94866		46.996	-0.64816		46.997	-3.89109		46.994	-6.70011		46.988	-8.81613		46.995	-10.869
	47.168	3.98247		47.168	1.94855		47.163	-0.64825		47.164	-3.89098		47.16	-6.70002		47.154	-8.81598		47.161	-10.869
	47.334	3.98235		47.335	1.94846		47.33	-0.64831		47.331	-3.89087		47.327	-6.69992		47.321	-8.81582		47.328	-10.869
	47.501	3.98228		47.502	1.94833		47.496	-0.64838		47.497	-3.89079		47.494	-6.6998		47.488	-8.81577		47.495	-10.8689
	47.668	3.98226		47.668	1.94819		47.663	-0.64848		47.664	-3.89067		47.66	-6.69967		47.654	-8.81566		47.661	-10.8689
	47.834	3.98221		47.835	1.94804		47.83	-0.64856		47.831	-3.89058		47.827	-6.69954		47.821	-8.81552		47.828	-10.8689
	48.001	3.98213		48.002	1.94788		47.996	-0.64866		47.997	-3.89051		47.994	-6.69936		47.987	-8.81539		47.995	-10.869
	48.168	3.98206		48.168	1.94767		48.163	-0.64878		48.164	-3.89042		48.16	-6.69918		48.154	-8.81527		48.161	-10.8689
	48.334	3.98203		48.335	1.94749		48.33	-0.64891		48.331	-3.89035		48.327	-6.69897		48.321	-8.81514		48.328	-10.8689
	48.501	3.98202		48.502	1.94732		48.496	-0.64905		48.497	-3.8903		48.494	-6.69869		48.487	-8.81502		48.495	-10.8688
	48.668	3.98198		48.668	1.94714		48.663	-0.64914		48.664	-3.89023		48.66	-6.69849		48.654	-8.81489		48.661	-10.8687
	48.834	3.98192		48.835	1.94695		48.83	-0.64923		48.831	-3.89015		48.827	-6.69835		48.821	-8.81474		48.828	-10.8686
	49.001	3.98188		49.002	1.94679		48.996	-0.64934		48.997	-3.89003		48.994	-6.69823		48.987	-8.81458		48.995	-10.8685
	49.168	3.98185		49.168	1.94665		49.163	-0.64946		49.164	-3.88993		49.16	-6.69811		49.154	-8.81441		49.161	-10.8684
	49.334	3.9818		49.335	1.94652		49.33	-0.64952		49.331	-3.88986		49.327	-6.69797		49.321	-8.81424		49.328	-10.8683
	49.501	3.98174		49.502	1.94644		49.496	-0.64961		49.497	-3.88973		49.494	-6.6978		49.487	-8.81405		49.495	-10.8682
	49.668	3.98172		49.668	1.94633		49.663	-0.64973		49.664	-3.88965		49.66	-6.69763		49.654	-8.81389		49.661	-10.8682
	49.834	3.98171		49.835	1.9462		49.83	-0.64988		49.831	-3.88956		49.827	-6.69749		49.821	-8.81374		49.828	-10.8682
	50.001	3.98168		50.002	1.94607		49.996	-0.65011		49.997	-3.88947		49.994	-6.69734		49.987	-8.81357		49.995	-10.8682
	50.168	3.98164		50.168	1.94596		50.163	-0.6503		50.164	-3.88946		50.16	-6.69716		50.154	-8.81344		50.161	-10.8683
	50.334	3.98162		50.335	1.94582		50.33	-0.65046		50.331	-3.88945		50.327	-6.69699		50.321	-8.81329		50.328	-10.8683
	50.501	3.98159		50.502	1.94566		50.496	-0.65064		50.497	-3.88944		50.494	-6.69684		50.487	-8.81314		50.495	-10.8684
	50.668	3.98156		50.668	1.94544		50.663	-0.65084		50.664	-3.88939		50.66	-6.69666		50.654	-8.813		50.661	-10.8684
	50.834	3.98153		50.835	1.94522		50.83	-0.65101		50.831	-3.88938		50.827	-6.69648		50.821	-8.81282		50.828	-10.8684
	51.001	3.98146		51.002	1.94496		50.996	-0.65116		50.997	-3.88934		50.993	-6.69629		50.987	-8.81264		50.995	-10.8684
	51.168	3.9814		51.168	1.9447		51.163	-0.6513		51.164	-3.88929		51.16	-6.69604		51.154	-8.81248		51.161	-10.8684
	51.334	3.98132		51.335	1.94445		51.33	-0.65138		51.331	-3.88924		51.327	-6.69581		51.32	-8.81232		51.328	-10.8683
	51.501	3.98121		51.502	1.94423		51.496	-0.65149		51.497	-3.88912		51.493	-6.69559		51.487	-8.81214		51.495	-10.8683
	51.668	3.98112		51.668	1.94411		51.663	-0.65159		51.664	-3.88904		51.66	-6.69538		51.654	-8.81197		51.661	-10.8682
	51.835	3.98105		51.835	1.94398		51.83	-0.65168		51.831	-3.88895		51.827	-6.69521		51.82	-8.8118		51.828	-10.8682
	52.001	3.98098		52.002	1.94383		51.996	-0.65177		51.997	-3.88884		51.993	-6.69503		51.987	-8.81165		51.995	-10.8682
	52.168	3.98091		52.168	1.94367		52.163	-0.65183		52.164	-3.88869		52.16	-6.69484		52.154	-8.81152		52.161	-10.8682
	52.335	3.98086		52.335	1.94357		52.33	-0.65189		52.331	-3.88852		52.327	-6.69467		52.32	-8.81138		52.328	-10.8682
	52.501	3.98082		52.502	1.9434		52.496	-0.65195		52.497	-3.88837		52.493	-6.69457		52.487	-8.81123		52.495	-10.8682
	52.668	3.98076		52.668	1.9432		52.663	-0.652		52.664	-3.88823		52.66	-6.69446		52.654	-8.81106		52.661	-10.8681
	52.835	3.98068		52.835	1.94298		52.83	-0.65205		52.831	-3.88809		52.827	-6.69435		52.82	-8.81089		52.828	-10.8681
	53.001	3.98059		53.002	1.94262		52.996	-0.65209		52.997	-3.88799		52.993	-6.69422		52.987	-8.8107		52.995	-10.868
	53.168	3.98049		53.169	1.94236		53.163	-0.65213		53.164	-3.88786		53.16	-6.69413		53.154	-8.81052		53.161	-10.8679
	53.335	3.98039		53.335	1.94216		53.33	-0.65218		53.331	-3.88772		53.327	-6.69405		53.32	-8.81034		53.328	-10.8678
	53.501	3.98029		53.502	1.94198		53.496	-0.65224		53.497	-3.88767		53.493	-6.69394		53.487	-8.81016		53.495	-10.8677
	53.668	3.98016		53.669	1.94185		53.663	-0.65229		53.664	-3.88757		53.66	-6.69382		53.654	-8.80999		53.661	-10.8676
	53.835	3.98005		53.835	1.94169		53.83	-0.65235		53.831	-3.88747		53.827	-6.69372		53.82	-8.80983		53.828	-10.8676
	54.001	3.97994		54.002	1.94153		53.996	-0.65238		53.997	-3.88738		53.993	-6.69362		53.987	-8.80966		53.995	-10.8675
	54.168	3.97981		54.169	1.94137		54.163	-0.65242		54.164	-3.88726		54.16	-6.69347		54.154	-8.80948		54.161	-10.8674
	54.335	3.97969		54.335	1.94127		54.33	-0.65247		54.331	-3.88717		54.327	-6.69328		54.32	-8.80933		54.328	-10.8674
	54.501	3.97958		54.502	1.94112		54.496	-0.65251		54.497	-3.88709		54.493	-6.69301		54.487	-8.80916		54.495	-10.8674
	54.668	3.97947		54.669	1.94095		54.663	-0.65253		54.664	-3.88702		54.66	-6.69276		54.653	-8.80897		54.661	-10.8674
	54.835	3.97937		54.835	1.94079		54.83	-0.65258		54.831	-3.88697		54.827	-6.69248		54.82	-8.80878		54.828	-10.8673
	55.001	3.97927		55.002	1.94062		54.996	-0.65264		54.997	-3.88691		54.993	-6.69221		54.987	-8.80859		54.995	-10.8674
	55.168	3.97917		55.169	1.94047		55.163	-0.65272		55.164	-3.88683		55.16	-6.69184		55.153	-8.80839		55.161	-10.8674
	55.335	3.97908		55.335	1.9403		55.33	-0.65279		55.331	-3.88674		55.327	-6.69156		55.32	-8.80818		55.328	-10.8674
	55.501	3.979		55.502	1.94012		55.496	-0.65287		55.497	-3.88661		55.493	-6.69132		55.487	-8.80797		55.495	-10.8674
	55.668	3.97898		55.669	1.93995		55.663	-0.65295		55.664	-3.88651		55.66	-6.6911		55.653	-8.8078		55.661	-10.8674
	55.835	3.97894		55.835	1.93977		55.83	-0.65305		55.831	-3.88642		55.827	-6.69096		55.82	-8.80762		55.828	-10.8674
	56.001	3.9789		56.002	1.93959		55.996	-0.65311		55.997	-3.88632		55.993	-6.69083		55.987	-8.80743		55.995	-10.8674
	56.168	3.97886		56.169	1.93943		56.163	-0.65317		56.164	-3.88624		56.16	-6.69071		56.153	-8.80726		56.161	-10.8673
	56.335	3.97888		56.335	1.9392		56.33	-0.65321		56.331	-3.88618		56.327	-6.69059		56.32	-8.80711		56.328	-10.8673
	56.501	3.97886		56.502	1.93899		56.496	-0.65324		56.497	-3.8861		56.493	-6.69055		56.487	-8.80695		56.495	-10.8673
	56.668	3.97882		56.669	1.93876		56.663	-0.65326		56.664	-3.88601		56.66	-6.69046		56.653	-8.80678		56.661	-10.8673
	56.835	3.97876		56.835	1.93853		56.83	-0.65329		56.831	-3.886		56.827	-6.69038		56.82	-8.80661		56.828	-10.8672
	57.001	3.97868		57.002	1.9383		56.996	-0.65332		56.997	-3.88594		56.993	-6.6903		56.987	-8.80642		56.995	-10.8672
	57.168	3.97862		57.169	1.9381		57.163	-0.65334		57.164	-3.88584		57.16	-6.69017		57.153	-8.80625		57.161	-10.8671
	57.335	3.97857		57.335	1.93791		57.33	-0.65341		57.331	-3.88575		57.327	-6.69004		57.32	-8.80611		57.328	-10.867
	57.501	3.97852		57.502	1.93773		57.496	-0.65344		57.497	-3.88566		57.493	-6.68991		57.486	-8.80598		57.495	-10.8669
	57.668	3.97843		57.669	1.93758		57.663	-0.65343		57.664	-3.88559		57.66	-6.68979		57.653	-8.80583		57.661	-10.8669
	57.835	3.97835		57.835	1.93738		57.83	-0.65344		57.83	-3.88553		57.827	-6.68961		57.82	-8.8057		57.828	-10.8668
	58.001	3.97825		58.002	1.93718		57.996	-0.65348		57.997	-3.88548		57.993	-6.68944		57.986	-8.80557		57.994	-10.8667
	58.168	3.97818		58.169	1.93697		58.163	-0.65354		58.164	-3.88541		58.16	-6.68926		58.153	-8.80543		58.161	-10.8666
	58.335	3.97813		58.335	1.93664		58.33	-0.65358		58.33	-3.88534		58.326	-6.68907		58.32	-8.80526		58.328	-10.8665
	58.501	3.97809		58.502	1.93637		58.496	-0.65361		58.497	-3.88528		58.493	-6.68886		58.486	-8.80509		58.494	-10.8665
	58.668	3.97804		58.669	1.93613		58.663	-0.65369		58.664	-3.88525		58.66	-6.68865		58.653	-8.80494		58.661	-10.8664
	58.835	3.97799		58.835	1.9359		58.83	-0.65376		58.83	-3.88515		58.826	-6.68847		58.82	-8.8048		58.828	-10.8663
	59.001	3.97795		59.002	1.93557		58.996	-0.6538		58.997	-3.88506		58.993	-6.68829		58.986	-8.80462		58.994	-10.8663
	59.168	3.97785		59.169	1.93527		59.163	-0.65382		59.164	-3.88494		59.16	-6.6881		59.153	-8.80443		59.161	-10.8662
	59.335	3.97772		59.335	1.93497		59.33	-0.65385		59.33	-3.88482		59.326	-6.68791		59.32	-8.80425		59.328	-10.8661
	59.501	3.97759		59.502	1.93466		59.496	-0.65387		59.497	-3.88472		59.493	-6.68776		59.486	-8.80407		59.494	-10.866
	59.668	3.9774		59.669	1.9343		59.663	-0.65388		59.664	-3.88461		59.66	-6.68762		59.653	-8.80386		59.661	-10.866
	59.835	3.97723		59.835	1.93397		59.83	-0.6539		59.83	-3.88449		59.826	-6.68749		59.82	-8.80367		59.828	-10.8659
	60.001	3.97707		60.002	1.93365		59.996	-0.65389		59.997	-3.88437		59.993	-6.68733		59.986	-8.80347		59.994	-10.8659
	60.168	3.97693		60.169	1.93334		60.163	-0.65386		60.164	-3.88425		60.16	-6.6872		60.153	-8.80329		60.161	-10.8659
	60.335	3.97676		60.336	1.93308		60.33	-0.65383		60.33	-3.88414		60.326	-6.68709		60.32	-8.80313		60.328	-10.8658
	60.501	3.97658		60.502	1.93286		60.496	-0.65382		60.497	-3.88401		60.493	-6.68697		60.486	-8.80297		60.494	-10.8658
	60.668	3.97642		60.669	1.93273		60.663	-0.65378		60.664	-3.88387		60.66	-6.68684		60.653	-8.80279		60.661	-10.8657
	60.835	3.97627		60.836	1.93256		60.83	-0.65376		60.83	-3.88369		60.826	-6.68669		60.819	-8.80262		60.828	-10.8657
	61.001	3.97611		61.002	1.93247		60.996	-0.65374		60.997	-3.88352		60.993	-6.68651		60.986	-8.80246		60.994	-10.8656
	61.168	3.97599		61.169	1.93232		61.163	-0.65373		61.164	-3.88335		61.16	-6.68633		61.153	-8.8023		61.161	-10.8656
	61.335	3.97589		61.336	1.93218		61.33	-0.65379		61.33	-3.8832		61.326	-6.68613		61.319	-8.80215		61.328	-10.8656
	61.501	3.97578		61.502	1.93203		61.496	-0.65386		61.497	-3.88312		61.493	-6.68594		61.486	-8.802		61.494	-10.8656
	61.668	3.97574		61.669	1.93179		61.663	-0.65393		61.664	-3.88305		61.66	-6.68575		61.653	-8.80185		61.661	-10.8656
	61.835	3.97566		61.836	1.93159		61.83	-0.654		61.83	-3.883		61.826	-6.68557		61.819	-8.80169		61.828	-10.8655
	62.001	3.97557		62.002	1.93137		61.996	-0.65409		61.997	-3.88296		61.993	-6.68542		61.986	-8.80153		61.994	-10.8654
	62.168	3.97549		62.169	1.93116		62.163	-0.65416		62.164	-3.88304		62.16	-6.68529		62.153	-8.80137		62.161	-10.8653
	62.335	3.97544		62.336	1.93094		62.33	-0.65421		62.33	-3.88308		62.326	-6.68515		62.319	-8.80123		62.328	-10.8652
	62.501	3.97544		62.502	1.93069		62.496	-0.65425		62.497	-3.8831		62.493	-6.68505		62.486	-8.80109		62.494	-10.8652
	62.668	3.97546		62.669	1.93045		62.663	-0.65427		62.664	-3.88307		62.66	-6.6849		62.653	-8.80096		62.661	-10.8651
	62.835	3.97548		62.836	1.93025		62.83	-0.65424		62.83	-3.88301		62.826	-6.68474		62.819	-8.80082		62.828	-10.8651
	63.001	3.97554		63.002	1.93006		62.996	-0.65422		62.997	-3.88294		62.993	-6.68458		62.986	-8.80067		62.994	-10.8651
	63.168	3.97555		63.169	1.92989		63.163	-0.65423		63.164	-3.88284		63.16	-6.68433		63.153	-8.8005		63.161	-10.8651
	63.335	3.97554		63.336	1.92971		63.33	-0.65425		63.33	-3.88273		63.326	-6.68411		63.319	-8.8003		63.328	-10.865
	63.501	3.97551		63.502	1.92952		63.496	-0.65423		63.497	-3.88258		63.493	-6.6839		63.486	-8.80013		63.494	-10.8651
	63.668	3.97535		63.669	1.92938		63.663	-0.65423		63.664	-3.88248		63.66	-6.68373		63.653	-8.7999		63.661	-10.8651
	63.835	3.97524		63.836	1.92923		63.83	-0.65427		63.83	-3.88237		63.826	-6.68357		63.819	-8.7997		63.828	-10.8651
	64.001	3.97515		64.002	1.9291		63.996	-0.65432		63.997	-3.88226		63.993	-6.68341		63.986	-8.79951		63.994	-10.8651
	64.168	3.97507		64.169	1.92896		64.163	-0.65438		64.164	-3.88224		64.16	-6.6833		64.152	-8.79932		64.161	-10.8651
	64.335	3.97497		64.336	1.92876		64.33	-0.65442		64.33	-3.88219		64.326	-6.68321		64.319	-8.79915		64.328	-10.8651
	64.501	3.97492		64.502	1.92855		64.496	-0.65445		64.497	-3.88211		64.493	-6.68316		64.486	-8.79899		64.494	-10.865
	64.668	3.97488		64.669	1.92837		64.663	-0.65447		64.664	-3.88204		64.66	-6.68304		64.652	-8.79883		64.661	-10.865
	64.835	3.97487		64.836	1.92819		64.83	-0.65451		64.83	-3.882		64.826	-6.6829		64.819	-8.79867		64.828	-10.8648
	65.001	3.97492		65.002	1.92796		64.996	-0.65454		64.997	-3.88194		64.993	-6.68274		64.986	-8.79854		64.994	-10.8647
	65.168	3.9749		65.169	1.92772		65.163	-0.65456		65.164	-3.88189		65.16	-6.68255		65.152	-8.79842		65.161	-10.8646
	65.335	3.97486		65.336	1.92747		65.33	-0.65459		65.33	-3.88186		65.326	-6.68242		65.319	-8.79832		65.328	-10.8645
	65.501	3.9748		65.502	1.92718		65.496	-0.65463		65.497	-3.88177		65.493	-6.68228		65.486	-8.79825		65.494	-10.8644
	65.668	3.97466		65.669	1.92687		65.663	-0.65466		65.664	-3.8817		65.659	-6.68215		65.652	-8.79821		65.661	-10.8643
	65.835	3.97455		65.836	1.92662		65.83	-0.65469		65.83	-3.88167		65.826	-6.68205		65.819	-8.79812		65.828	-10.8643
	66.001	3.97447		66.002	1.92638		65.996	-0.65472		65.997	-3.88164		65.993	-6.6819		65.986	-8.79802		65.994	-10.8642
	66.168	3.97436		66.169	1.92614		66.163	-0.65473		66.164	-3.8816		66.159	-6.68173		66.152	-8.79793		66.161	-10.8642
	66.335	3.97423		66.336	1.92595		66.33	-0.65471		66.33	-3.88156		66.326	-6.68157		66.319	-8.79781		66.328	-10.8642
	66.501	3.97415		66.502	1.92577		66.496	-0.65467		66.497	-3.88152		66.493	-6.68142		66.486	-8.79768		66.494	-10.8642
	66.668	3.97408		66.669	1.92561		66.663	-0.65463		66.664	-3.88147		66.659	-6.68125		66.652	-8.79755		66.661	-10.8641
	66.835	3.974		66.836	1.92547		66.83	-0.65459		66.83	-3.88142		66.826	-6.68111		66.819	-8.79742		66.828	-10.8641
	67.001	3.97394		67.002	1.9254		66.996	-0.65458		66.997	-3.88134		66.993	-6.681		66.986	-8.79729		66.994	-10.864
	67.168	3.97385		67.169	1.92528		67.163	-0.65459		67.164	-3.88127		67.159	-6.6809		67.152	-8.79717		67.161	-10.864
	67.335	3.97376		67.336	1.92514		67.33	-0.65461		67.33	-3.88119		67.326	-6.68079		67.319	-8.79707		67.328	-10.8639
	67.501	3.97366		67.503	1.92501		67.496	-0.65468		67.497	-3.88109		67.493	-6.68064		67.485	-8.79695		67.494	-10.8638
	67.668	3.97353		67.669	1.9249		67.663	-0.65471		67.664	-3.88103		67.659	-6.6805		67.652	-8.79688		67.661	-10.8638
	67.835	3.97344		67.836	1.92477		67.83	-0.65471		67.83	-3.88099		67.826	-6.68036		67.819	-8.79679		67.828	-10.8637
	68.002	3.97336		68.003	1.92463		67.996	-0.65472		67.997	-3.88097		67.993	-6.68019		67.985	-8.7967		67.994	-10.8636
	68.168	3.97329		68.169	1.9245		68.163	-0.65471		68.164	-3.88098		68.159	-6.68		68.152	-8.79662		68.161	-10.8636
	68.335	3.97326		68.336	1.92437		68.33	-0.65471		68.33	-3.88102		68.326	-6.67983		68.319	-8.79659		68.328	-10.8635
	68.502	3.97323		68.503	1.92422		68.496	-0.65471		68.497	-3.88098		68.493	-6.67961		68.485	-8.79654		68.494	-10.8635
	68.668	3.97322		68.669	1.92408		68.663	-0.65471		68.664	-3.88091		68.659	-6.6794		68.652	-8.79648		68.661	-10.8634
	68.835	3.97319		68.836	1.92396		68.83	-0.65474		68.83	-3.88087		68.826	-6.67921		68.819	-8.79641		68.828	-10.8634
	69.002	3.97318		69.003	1.92381		68.996	-0.65474		68.997	-3.88077		68.993	-6.67903		68.985	-8.79637		68.994	-10.8634
	69.168	3.97314		69.169	1.92366		69.163	-0.65475		69.164	-3.88072		69.159	-6.67882		69.152	-8.79632		69.161	-10.8633
	69.335	3.97307		69.336	1.92353		69.33	-0.65479		69.33	-3.88068		69.326	-6.67864		69.319	-8.79626		69.328	-10.8633
	69.502	3.97298		69.503	1.9234		69.496	-0.65483		69.497	-3.88065		69.493	-6.67846		69.485	-8.79618		69.494	-10.8632
	69.668	3.97287		69.669	1.92324		69.663	-0.65488		69.664	-3.88067		69.659	-6.6783		69.652	-8.79608		69.661	-10.8632
	69.835	3.97278		69.836	1.92309		69.83	-0.65493		69.83	-3.88066		69.826	-6.67822		69.819	-8.79599		69.827	-10.8632
	70.002	3.97269		70.003	1.92294		69.996	-0.65496		69.997	-3.88063		69.993	-6.67815		69.985	-8.7959		69.994	-10.8632
	70.168	3.97259		70.169	1.92279		70.163	-0.65497		70.164	-3.88058		70.159	-6.67808		70.152	-8.79581		70.161	-10.8632
	70.335	3.97245		70.336	1.92259		70.33	-0.65497		70.33	-3.8805		70.326	-6.67802		70.319	-8.79574		70.327	-10.8632
	70.502	3.97233		70.503	1.92244		70.496	-0.65497		70.497	-3.88044		70.493	-6.67798		70.485	-8.79567		70.494	-10.8632
	70.668	3.97223		70.669	1.9223		70.663	-0.65496		70.664	-3.8804		70.659	-6.67789		70.652	-8.79562		70.661	-10.8632
	70.835	3.97212		70.836	1.92216		70.83	-0.65491		70.83	-3.88036		70.826	-6.6778		70.819	-8.79559		70.827	-10.8631
	71.002	3.972		71.003	1.92204		70.996	-0.6549		70.997	-3.8803		70.993	-6.67775		70.985	-8.79559		70.994	-10.863
	71.168	3.97189		71.169	1.92191		71.163	-0.65488		71.164	-3.88027		71.159	-6.67758		71.152	-8.79559		71.161	-10.8629
	71.335	3.97178		71.336	1.92184		71.33	-0.65488		71.33	-3.88023		71.326	-6.67746		71.319	-8.79559		71.327	-10.8629
	71.502	3.97168		71.503	1.92178		71.496	-0.6549		71.497	-3.88017		71.493	-6.67733		71.485	-8.79559		71.494	-10.8629
	71.668	3.97159		71.669	1.92169		71.663	-0.65491		71.664	-3.88013		71.659	-6.67718		71.652	-8.7956		71.661	-10.8629
	71.835	3.9715		71.836	1.92159		71.83	-0.65493		71.83	-3.88009		71.826	-6.67697		71.819	-8.79564		71.827	-10.8628
	72.002	3.97143		72.003	1.92147		71.996	-0.65494		71.997	-3.88003		71.993	-6.67678		71.985	-8.79565		71.994	-10.8628
	72.168	3.97136		72.169	1.92134		72.163	-0.65494		72.164	-3.87996		72.159	-6.67662		72.152	-8.79566		72.161	-10.8628
	72.335	3.9713		72.336	1.92116		72.33	-0.65496		72.33	-3.87985		72.326	-6.67649		72.319	-8.79565		72.327	-10.8629
	72.502	3.97124		72.503	1.92098		72.496	-0.655		72.497	-3.87975		72.493	-6.67633		72.485	-8.79561		72.494	-10.8629
	72.668	3.97117		72.669	1.92078		72.663	-0.65505		72.664	-3.87969		72.659	-6.67618		72.652	-8.79555		72.661	-10.8629
	72.835	3.97108		72.836	1.92062		72.83	-0.65509		72.83	-3.87965		72.826	-6.67605		72.818	-8.79548		72.827	-10.8629
	73.002	3.97099		73.003	1.92047		72.996	-0.65511		72.997	-3.87956		72.992	-6.67594		72.985	-8.79543		72.994	-10.8629
	73.168	3.97091		73.169	1.92031		73.163	-0.65512		73.164	-3.87951		73.159	-6.67593		73.152	-8.79533		73.161	-10.8629
	73.335	3.97082		73.336	1.92015		73.33	-0.65513		73.33	-3.87948		73.326	-6.67587		73.318	-8.79526		73.327	-10.863
	73.502	3.97073		73.503	1.91997		73.496	-0.65514		73.497	-3.87945		73.492	-6.67579		73.485	-8.79521		73.494	-10.863
	73.668	3.97065		73.669	1.91985		73.663	-0.65516		73.664	-3.87941		73.659	-6.67574		73.652	-8.79517		73.661	-10.8631
	73.835	3.97058		73.836	1.9197		73.83	-0.65514		73.83	-3.87936		73.826	-6.67571		73.818	-8.79518		73.827	-10.8631
	74.002	3.97049		74.003	1.91954		73.996	-0.65511		73.997	-3.87932		73.992	-6.67568		73.985	-8.79518		73.994	-10.8632
	74.168	3.9704		74.169	1.91938		74.163	-0.65512		74.163	-3.87929		74.159	-6.67563		74.152	-8.79518		74.161	-10.8632
	74.335	3.97029		74.336	1.91924		74.33	-0.65514		74.33	-3.87925		74.326	-6.67557		74.318	-8.79517		74.327	-10.8632
	74.502	3.97018		74.503	1.91912		74.496	-0.65515		74.497	-3.87925		74.492	-6.67552		74.485	-8.79518		74.494	-10.8631
	74.668	3.97008		74.669	1.919		74.663	-0.65516		74.663	-3.87926		74.659	-6.67544		74.652	-8.79515		74.661	-10.8632
	74.835	3.97		74.836	1.91888		74.83	-0.65512		74.83	-3.87927		74.826	-6.67534		74.818	-8.79514		74.827	-10.8632
	75.002	3.96993		75.003	1.91881		74.996	-0.65508		74.997	-3.87932		74.992	-6.67525		74.985	-8.79514		74.994	-10.8632
	75.168	3.96983		75.169	1.91869		75.163	-0.65507		75.163	-3.87933		75.159	-6.6751		75.152	-8.79508		75.161	-10.8632
	75.335	3.96974		75.336	1.91854		75.33	-0.65508		75.33	-3.87935		75.326	-6.67497		75.318	-8.79503		75.327	-10.8633
	75.502	3.96967		75.503	1.9184		75.496	-0.65504		75.497	-3.87935		75.492	-6.67479		75.485	-8.795		75.494	-10.8633
	75.668	3.96961		75.669	1.91822		75.663	-0.655		75.663	-3.87933		75.659	-6.67463		75.652	-8.79497		75.661	-10.8633
	75.835	3.96955		75.836	1.91807		75.83	-0.65503		75.83	-3.87931		75.826	-6.67438		75.818	-8.79494		75.827	-10.8634
	76.002	3.96949		76.003	1.91793		75.996	-0.65504		75.997	-3.87929		75.992	-6.67418		75.985	-8.79491		75.994	-10.8634
	76.168	3.96941		76.169	1.91779		76.163	-0.65504		76.163	-3.87924		76.159	-6.67402		76.152	-8.79487		76.161	-10.8634
	76.335	3.96932		76.336	1.91761		76.33	-0.65503		76.33	-3.87919		76.326	-6.67386		76.318	-8.79484		76.327	-10.8634
	76.502	3.96925		76.503	1.91743		76.496	-0.655		76.497	-3.87914		76.492	-6.67368		76.485	-8.79479		76.494	-10.8635
	76.668	3.96917		76.67	1.9173		76.663	-0.65499		76.663	-3.87909		76.659	-6.67355		76.652	-8.79475		76.661	-10.8635
	76.835	3.96906		76.836	1.9172		76.83	-0.65494		76.83	-3.87903		76.826	-6.67345		76.818	-8.79471		76.827	-10.8635
	77.002	3.96895		77.003	1.91707		76.996	-0.65491		76.997	-3.87895		76.992	-6.67335		76.985	-8.79469		76.994	-10.8635
	77.168	3.96886		77.17	1.91697		77.163	-0.6549		77.163	-3.87889		77.159	-6.67326		77.152	-8.79466		77.161	-10.8636
	77.335	3.9688		77.336	1.91686		77.33	-0.65489		77.33	-3.87886		77.326	-6.67311		77.318	-8.79463		77.327	-10.8636
	77.502	3.96875		77.503	1.91676		77.496	-0.65491		77.497	-3.87884		77.492	-6.67295		77.485	-8.79458		77.494	-10.8636
	77.668	3.96869		77.67	1.91664		77.663	-0.65491		77.663	-3.8788		77.659	-6.6728		77.652	-8.79453		77.661	-10.8635
	77.835	3.96866		77.836	1.91647		77.83	-0.65491		77.83	-3.87873		77.826	-6.67259		77.818	-8.79448		77.827	-10.8635
	78.002	3.96859		78.003	1.91629		77.996	-0.65492		77.997	-3.87863		77.992	-6.67244		77.985	-8.79443		77.994	-10.8635
	78.168	3.96851		78.17	1.91608		78.163	-0.65493		78.163	-3.87851		78.159	-6.67231		78.152	-8.79439		78.161	-10.8635
	78.335	3.96842		78.336	1.91589		78.33	-0.65494		78.33	-3.87833		78.326	-6.67216		78.318	-8.79434		78.327	-10.8634
	78.502	3.96831		78.503	1.91565		78.496	-0.65495		78.497	-3.87819		78.492	-6.67203		78.485	-8.79428		78.494	-10.8634
	78.668	3.96824		78.67	1.91547		78.663	-0.65496		78.663	-3.87806		78.659	-6.67187		78.652	-8.79422		78.661	-10.8633
	78.835	3.96818		78.836	1.91535		78.83	-0.65495		78.83	-3.87793		78.826	-6.67171		78.818	-8.79415		78.827	-10.8633
	79.002	3.96813		79.003	1.91525		78.996	-0.65495		78.997	-3.87782		78.992	-6.67154		78.985	-8.79406		78.994	-10.8633
	79.168	3.96814		79.17	1.91526		79.163	-0.65495		79.163	-3.87773		79.159	-6.67134		79.151	-8.79395		79.161	-10.8633
	79.335	3.96811		79.336	1.9152		79.33	-0.65496		79.33	-3.87764		79.326	-6.67117		79.318	-8.79386		79.327	-10.8633
	79.502	3.9681		79.503	1.91513		79.496	-0.65498		79.497	-3.87758		79.492	-6.671		79.485	-8.79377		79.494	-10.8633
	79.668	3.96809		79.67	1.91504		79.663	-0.65498		79.663	-3.87754		79.659	-6.67083		79.651	-8.79368		79.661	-10.8633
	79.835	3.96808		79.836	1.9149		79.83	-0.65498		79.83	-3.87747		79.826	-6.67067		79.818	-8.79361		79.827	-10.8633
	80.002	3.96807		80.003	1.91475		79.996	-0.65498		79.997	-3.8774		79.992	-6.6705		79.985	-8.79356		79.994	-10.8634
	80.168	3.96804		80.17	1.91461		80.163	-0.65499		80.163	-3.87735		80.159	-6.67034		80.151	-8.79351		80.161	-10.8634
	80.335	3.96798		80.336	1.91448		80.33	-0.655		80.33	-3.87729		80.326	-6.6702		80.318	-8.79345		80.327	-10.8634
	80.502	3.96795		80.503	1.91432		80.496	-0.65499		80.497	-3.87725		80.492	-6.66998		80.485	-8.79343		80.494	-10.8635
	80.668	3.96791		80.67	1.91418		80.663	-0.65497		80.663	-3.87721		80.659	-6.66977		80.651	-8.79338		80.661	-10.8635
	80.835	3.96786		80.836	1.91405		80.83	-0.65495		80.83	-3.87717		80.825	-6.66962		80.818	-8.79332		80.827	-10.8635
	81.002	3.96781		81.003	1.91391		80.996	-0.65495		80.997	-3.87715		80.992	-6.66946		80.985	-8.79325		80.994	-10.8635
	81.168	3.96773		81.17	1.91379		81.163	-0.65499		81.163	-3.87709		81.159	-6.66923		81.151	-8.79313		81.161	-10.8635
	81.335	3.96765		81.336	1.91362		81.33	-0.65502		81.33	-3.87703		81.325	-6.66905		81.318	-8.79305		81.327	-10.8635
	81.502	3.96759		81.503	1.91341		81.496	-0.65505		81.497	-3.87698		81.492	-6.6689		81.485	-8.79298		81.494	-10.8635
	81.668	3.96754		81.67	1.91318		81.663	-0.65505		81.663	-3.87694		81.659	-6.66877		81.651	-8.7929		81.661	-10.8635
	81.835	3.96749		81.836	1.91296		81.83	-0.65506		81.83	-3.87692		81.825	-6.66863		81.818	-8.79282		81.827	-10.8634
	82.002	3.96744		82.003	1.91277		81.996	-0.65506		81.997	-3.87691		81.992	-6.66846		81.985	-8.79275		81.994	-10.8634
	82.168	3.96737		82.17	1.91261		82.163	-0.65506		82.163	-3.87691		82.159	-6.66829		82.151	-8.79269		82.161	-10.8634
	82.335	3.96729		82.336	1.91247		82.33	-0.6551		82.33	-3.87694		82.325	-6.66812		82.318	-8.79265		82.327	-10.8634
	82.502	3.96726		82.503	1.91241		82.496	-0.65515		82.497	-3.87694		82.492	-6.66791		82.485	-8.79258		82.494	-10.8635
	82.668	3.96721		82.67	1.9123		82.663	-0.65521		82.663	-3.87692		82.659	-6.6677		82.651	-8.7925		82.661	-10.8635
	82.835	3.96715		82.836	1.91218		82.83	-0.65532		82.83	-3.87691		82.825	-6.66751		82.818	-8.79242		82.827	-10.8635
	83.002	3.96708		83.003	1.91207		82.996	-0.65537		82.997	-3.87682		82.992	-6.66733		82.985	-8.79235		82.994	-10.8636
	83.168	3.96702		83.17	1.91198		83.163	-0.6554		83.163	-3.87676		83.159	-6.66715		83.151	-8.79226		83.161	-10.8636
	83.335	3.96694		83.336	1.91188		83.33	-0.65542		83.33	-3.8767		83.325	-6.66698		83.318	-8.79213		83.327	-10.8637
	83.502	3.96687		83.503	1.91178		83.496	-0.65547		83.497	-3.87663		83.492	-6.66682		83.484	-8.79202		83.494	-10.8637
	83.669	3.96681		83.67	1.91165		83.663	-0.65555		83.663	-3.87654		83.659	-6.66665		83.651	-8.79193		83.661	-10.8637
	83.835	3.9668		83.836	1.91153		83.83	-0.65564		83.83	-3.87649		83.825	-6.66651		83.818	-8.79184		83.827	-10.8637
	84.002	3.96678		84.003	1.91139		83.996	-0.65572		83.997	-3.87648		83.992	-6.6664		83.984	-8.79173		83.994	-10.8638
	84.169	3.96676		84.17	1.91128		84.163	-0.65587		84.163	-3.87647		84.159	-6.66632		84.151	-8.79162		84.161	-10.8637
	84.335	3.96675		84.336	1.91115		84.33	-0.65597		84.33	-3.87651		84.325	-6.66623		84.318	-8.79151		84.327	-10.8637
	84.502	3.96675		84.503	1.91095		84.496	-0.65604		84.497	-3.87654		84.492	-6.66613		84.484	-8.79141		84.494	-10.8637
	84.669	3.96674		84.67	1.91076		84.663	-0.65609		84.663	-3.87658		84.659	-6.66602		84.651	-8.79129		84.661	-10.8637
	84.835	3.96672		84.836	1.91057		84.83	-0.65613		84.83	-3.87659		84.825	-6.66591		84.818	-8.79116		84.827	-10.8636
	85.002	3.9667		85.003	1.91037		84.996	-0.65621		84.997	-3.87664		84.992	-6.66579		84.984	-8.79104		84.994	-10.8636
	85.169	3.96664		85.17	1.91016		85.163	-0.6563		85.163	-3.87664		85.159	-6.6656		85.151	-8.79093		85.161	-10.8636
	85.335	3.96659		85.336	1.90996		85.33	-0.65639		85.33	-3.8766		85.325	-6.66541		85.318	-8.79083		85.327	-10.8636
	85.502	3.96656		85.503	1.90976		85.496	-0.65655		85.497	-3.87655		85.492	-6.66522		85.484	-8.79073		85.494	-10.8635
	85.669	3.96654		85.67	1.90957		85.663	-0.65671		85.663	-3.8765		85.659	-6.66502		85.651	-8.79064		85.661	-10.8635
	85.835	3.96653		85.837	1.90944		85.83	-0.65684		85.83	-3.8765		85.825	-6.6648		85.818	-8.79056		85.827	-10.8635
	86.002	3.96651		86.003	1.90927		85.996	-0.65696		85.997	-3.87653		85.992	-6.66462		85.984	-8.79052		85.994	-10.8634
	86.169	3.96647		86.17	1.90908		86.163	-0.65712		86.163	-3.87655		86.159	-6.66447		86.151	-8.79044		86.161	-10.8634
	86.335	3.96642		86.337	1.90891		86.33	-0.65725		86.33	-3.8766		86.325	-6.66433		86.318	-8.79037		86.327	-10.8634
	86.502	3.96638		86.503	1.90879		86.496	-0.65734		86.497	-3.87659		86.492	-6.66422		86.484	-8.79028		86.494	-10.8634
	86.669	3.96632		86.67	1.90868		86.663	-0.65741		86.663	-3.87653		86.659	-6.66409		86.651	-8.7902		86.661	-10.8635
	86.835	3.96623		86.837	1.90858		86.83	-0.65745		86.83	-3.87645		86.825	-6.66399		86.818	-8.79012		86.827	-10.8635
	87.002	3.96612		87.003	1.90847		86.996	-0.65754		86.997	-3.87633		86.992	-6.6639		86.984	-8.79004		86.994	-10.8636
	87.169	3.966		87.17	1.90838		87.163	-0.65762		87.163	-3.87631		87.159	-6.6638		87.151	-8.78995		87.161	-10.8636
	87.335	3.96589		87.337	1.90826		87.33	-0.65767		87.33	-3.87631		87.325	-6.6637		87.317	-8.78987		87.327	-10.8637
	87.502	3.96582		87.503	1.90811		87.496	-0.65776		87.497	-3.87631		87.492	-6.66359		87.484	-8.78978		87.494	-10.8637
	87.669	3.96575		87.67	1.90793		87.663	-0.65785		87.663	-3.87642		87.658	-6.66348		87.651	-8.78966		87.661	-10.8636
	87.835	3.96568		87.837	1.90769		87.83	-0.65794		87.83	-3.87648		87.825	-6.66336		87.817	-8.78954		87.827	-10.8636
	88.002	3.96566		88.003	1.90747		87.996	-0.65804		87.997	-3.87652		87.992	-6.66324		87.984	-8.7894		87.994	-10.8635
	88.169	3.96567		88.17	1.90723		88.163	-0.65816		88.163	-3.87655		88.158	-6.6631		88.151	-8.78927		88.161	-10.8635
	88.335	3.96571		88.337	1.90698		88.33	-0.65832		88.33	-3.87656		88.325	-6.66293		88.317	-8.78911		88.327	-10.8635
	88.502	3.96576		88.503	1.90669		88.496	-0.65851		88.497	-3.87651		88.492	-6.66277		88.484	-8.78894		88.494	-10.8634
	88.669	3.96585		88.67	1.90642		88.663	-0.65867		88.663	-3.87646		88.658	-6.66261		88.651	-8.78875		88.661	-10.8634
	88.835	3.96589		88.837	1.90618		88.83	-0.65887		88.83	-3.87641		88.825	-6.66245		88.817	-8.7886		88.827	-10.8634
	89.002	3.96593		89.003	1.90597		88.996	-0.65903		88.997	-3.8763		88.992	-6.66227		88.984	-8.78841		88.994	-10.8634
	89.169	3.96594		89.17	1.90582		89.163	-0.65916		89.163	-3.87624		89.158	-6.6621		89.151	-8.78811		89.161	-10.8633
	89.335	3.96596		89.337	1.90569		89.33	-0.65928		89.33	-3.87621		89.325	-6.66192		89.317	-8.78814		89.327	-10.8633
	89.502	3.96598		89.503	1.90557		89.496	-0.65938		89.497	-3.87618		89.492	-6.66176		89.484	-8.78804		89.494	-10.8632
	89.669	3.96599		89.67	1.90544		89.663	-0.65948		89.663	-3.87619		89.658	-6.66161		89.651	-8.78792		89.661	-10.8632
	89.835	3.96598		89.837	1.90535		89.83	-0.65956		89.83	-3.87616		89.825	-6.66144		89.817	-8.78779		89.827	-10.8632
	90.002	3.966		90.003	1.90519		89.996	-0.65967		89.997	-3.87611		89.992	-6.66129		89.984	-8.78765		89.994	-10.8632
	90.169	3.96601		90.17	1.90503		90.163	-0.65979		90.163	-3.87605		90.158	-6.66116		90.151	-8.78753		90.161	-10.8632
	90.335	3.96602		90.337	1.90488		90.33	-0.65991		90.33	-3.876		90.325	-6.66102		90.317	-8.78742		90.327	-10.8632
	90.502	3.96602		90.503	1.90468		90.496	-0.66002		90.497	-3.87593		90.492	-6.66085		90.484	-8.7873		90.494	-10.8633
	90.669	3.96603		90.67	1.90452		90.663	-0.66011		90.663	-3.87592		90.658	-6.6607		90.65	-8.78716		90.66	-10.8633
	90.835	3.96604		90.837	1.90437		90.83	-0.6602		90.83	-3.87593		90.825	-6.66058		90.817	-8.78706		90.827	-10.8633
	91.002	3.96607		91.003	1.90423		90.996	-0.66032		90.997	-3.87595		90.992	-6.66047		90.984	-8.78698		90.994	-10.8633
	91.169	3.9661		91.17	1.90413		91.163	-0.66041		91.163	-3.87603		91.158	-6.66036		91.15	-8.78681		91.16	-10.8633
	91.335	3.96614		91.337	1.90398		91.33	-0.6605		91.33	-3.87606		91.325	-6.66024		91.317	-8.78677		91.327	-10.8633
	91.502	3.96618		91.503	1.90383		91.496	-0.66059		91.497	-3.87608		91.492	-6.66009		91.484	-8.7867		91.494	-10.8633
	91.669	3.96623		91.67	1.90369		91.663	-0.66068		91.663	-3.87612		91.658	-6.65995		91.65	-8.78663		91.66	-10.8633
	91.835	3.96627		91.837	1.90351		91.83	-0.66079		91.83	-3.8761		91.825	-6.65982		91.817	-8.78656		91.827	-10.8633
	92.002	3.96633		92.003	1.90334		91.996	-0.66089		91.997	-3.87608		91.992	-6.65966		91.984	-8.78649		91.994	-10.8633
	92.169	3.96638		92.17	1.90317		92.163	-0.66099		92.163	-3.8761		92.158	-6.65948		92.15	-8.7864		92.16	-10.8632
	92.335	3.9664		92.337	1.90298		92.33	-0.66109		92.33	-3.87614		92.325	-6.65932		92.317	-8.7863		92.327	-10.8632
	92.502	3.96641		92.503	1.90282		92.496	-0.6612		92.497	-3.8761		92.492	-6.65912		92.484	-8.78618		92.494	-10.8631
	92.669	3.96644		92.67	1.90267		92.663	-0.66131		92.663	-3.87606		92.658	-6.65892		92.65	-8.78601		92.66	-10.8631
	92.835	3.96645		92.837	1.90249		92.83	-0.66144		92.83	-3.87605		92.825	-6.65871		92.817	-8.78589		92.827	-10.8631
	93.002	3.96647		93.003	1.90228		92.996	-0.66159		92.997	-3.87606		92.992	-6.6585		92.984	-8.78577		92.994	-10.863
	93.169	3.9665		93.17	1.90209		93.163	-0.66174		93.163	-3.87598		93.158	-6.6583		93.15	-8.78563		93.16	-10.8631
	93.335	3.96655		93.337	1.90192		93.33	-0.66188		93.33	-3.87592		93.325	-6.65809		93.317	-8.78549		93.327	-10.8631
	93.502	3.9666		93.504	1.90172		93.496	-0.66203		93.497	-3.8759		93.492	-6.65786		93.484	-8.78536		93.494	-10.863
	93.669	3.96664		93.67	1.90152		93.663	-0.66221		93.663	-3.87591		93.658	-6.65762		93.65	-8.78523		93.66	-10.863
	93.835	3.96667		93.837	1.90124		93.83	-0.66237		93.83	-3.8759		93.825	-6.65743		93.817	-8.7851		93.827	-10.8629
	94.002	3.96669		94.004	1.90097		93.996	-0.6625		93.997	-3.87591		93.991	-6.65729		93.984	-8.78495		93.994	-10.8629
	94.169	3.96671		94.17	1.90071		94.163	-0.66264		94.163	-3.8759		94.158	-6.65717		94.15	-8.78482		94.16	-10.8628
	94.335	3.96675		94.337	1.90045		94.33	-0.66274		94.33	-3.87589		94.325	-6.65704		94.317	-8.7847		94.327	-10.8628
	94.502	3.96681		94.504	1.90021		94.496	-0.66286		94.497	-3.87586		94.491	-6.657		94.483	-8.78461		94.494	-10.8628
	94.669	3.96687		94.67	1.90004		94.663	-0.66297		94.663	-3.87584		94.658	-6.65692		94.65	-8.78453		94.66	-10.8628
	94.835	3.96694		94.837	1.89988		94.83	-0.66306		94.83	-3.8758		94.825	-6.65684		94.817	-8.78445		94.827	-10.8628
	95.002	3.96701		95.004	1.89972		94.996	-0.66317		94.997	-3.87576		94.991	-6.65672		94.983	-8.78436		94.994	-10.8627
	95.169	3.96707		95.17	1.89963		95.163	-0.66329		95.163	-3.87567		95.158	-6.65651		95.15	-8.78427		95.16	-10.8627
	95.335	3.96715		95.337	1.89944		95.33	-0.66341		95.33	-3.87562		95.325	-6.65632		95.317	-8.78417		95.327	-10.8626
	95.502	3.96719		95.504	1.89926		95.496	-0.6635		95.497	-3.87557		95.491	-6.65614		95.483	-8.78405		95.494	-10.8625
	95.669	3.96723		95.67	1.8991		95.663	-0.66361		95.663	-3.87553		95.658	-6.65598		95.65	-8.78391		95.66	-10.8625
	95.835	3.96727		95.837	1.89885		95.83	-0.6637		95.83	-3.87552		95.825	-6.65572		95.817	-8.78377		95.827	-10.8624
	96.002	3.96729		96.004	1.89863		95.996	-0.66378		95.997	-3.87549		95.991	-6.65557		95.983	-8.78363		95.994	-10.8624
	96.169	3.96736		96.17	1.89842		96.163	-0.66386		96.163	-3.87545		96.158	-6.65546		96.15	-8.78349		96.16	-10.8624
	96.335	3.96745		96.337	1.89824		96.33	-0.66391		96.33	-3.8754		96.325	-6.65536		96.317	-8.78336		96.327	-10.8623
	96.502	3.96753		96.504	1.8981		96.497	-0.664		96.497	-3.87535		96.491	-6.65531		96.483	-8.78322		96.494	-10.8623
	96.669	3.96771		96.67	1.89794		96.663	-0.66409		96.663	-3.87532		96.658	-6.65524		96.65	-8.7831		96.66	-10.8623
	96.835	3.96784		96.837	1.89777		96.83	-0.66419		96.83	-3.87527		96.825	-6.65513		96.817	-8.78302		96.827	-10.8623
	97.002	3.96795		97.004	1.8976		96.997	-0.66432		96.996	-3.87521		96.991	-6.65501		96.983	-8.78292		96.994	-10.8622
	97.169	3.96805		97.17	1.89743		97.163	-0.66444		97.163	-3.87516		97.158	-6.65485		97.15	-8.78283		97.16	-10.8622
	97.335	3.96811		97.337	1.89725		97.33	-0.66454		97.33	-3.87509		97.325	-6.6547		97.317	-8.78272		97.327	-10.8622
	97.502	3.96817		97.504	1.89705		97.497	-0.66464		97.496	-3.87503		97.491	-6.65453		97.483	-8.78263		97.494	-10.8622
	97.669	3.96822		97.67	1.89684		97.663	-0.66475		97.663	-3.87498		97.658	-6.65435		97.65	-8.78254		97.66	-10.8622
	97.835	3.96829		97.837	1.89659		97.83	-0.66485		97.83	-3.87497		97.825	-6.65415		97.816	-8.78243		97.827	-10.8622
	98.002	3.96827		98.004	1.89636		97.997	-0.66493		97.996	-3.87495		97.991	-6.65398		97.983	-8.78231		97.994	-10.8622
	98.169	3.96827		98.17	1.89613		98.163	-0.665		98.163	-3.87493		98.158	-6.65382		98.15	-8.78219		98.16	-10.8622
	98.335	3.96828		98.337	1.89592		98.33	-0.66506		98.33	-3.87492		98.325	-6.65366		98.316	-8.78206		98.327	-10.8621
	98.502	3.9683		98.504	1.8957		98.497	-0.66512		98.496	-3.87497		98.491	-6.6535		98.483	-8.78194		98.494	-10.8621
	98.669	3.96832		98.67	1.89547		98.663	-0.66519		98.663	-3.875		98.658	-6.65333		98.65	-8.7818		98.66	-10.862
	98.835	3.96835		98.837	1.89528		98.83	-0.66527		98.83	-3.87503		98.825	-6.65317		98.816	-8.78167		98.827	-10.862
	99.002	3.96841		99.004	1.89509		98.997	-0.66534		98.996	-3.87503		98.991	-6.653		98.983	-8.78152		98.994	-10.8619
	99.169	3.96849		99.17	1.89491		99.163	-0.66543		99.163	-3.87504		99.158	-6.65284		99.15	-8.78138		99.16	-10.8619
	99.335	3.96859		99.337	1.89472		99.33	-0.66552		99.33	-3.87505		99.325	-6.6527		99.316	-8.78124		99.327	-10.8618
	99.502	3.96868		99.504	1.89455		99.497	-0.66559		99.496	-3.87503		99.491	-6.65255		99.483	-8.7811		99.494	-10.8618
	99.669	3.96877		99.671	1.89439		99.663	-0.66569		99.663	-3.87497		99.658	-6.6524		99.65	-8.78098		99.66	-10.8618
	99.835	3.96886		99.837	1.89422		99.83	-0.66577		99.83	-3.87491		99.825	-6.65235		99.816	-8.78084		99.827	-10.8617
	100.002	3.96889		100.004	1.89406		99.997	-0.66585		99.996	-3.87486		99.991	-6.65227		99.983	-8.78071		99.994	-10.8617
	100.168	3.96896		100.171	1.89391		100.163	-0.66591		100.163	-3.87483		100.158	-6.65217		100.15	-8.78061		100.16	-10.8617
	100.335	3.96903		100.337	1.89376		100.33	-0.66597		100.33	-3.8748		100.325	-6.65205		100.316	-8.78051		100.327	-10.8617
	100.502	3.96911		100.504	1.89359		100.497	-0.66606		100.496	-3.8748		100.491	-6.65191		100.483	-8.7804		100.494	-10.8617
	100.668	3.96919		100.671	1.89341		100.663	-0.66616		100.663	-3.87478		100.658	-6.65176		100.65	-8.78031		100.66	-10.8616
	100.835	3.9693		100.837	1.89326		100.83	-0.66626		100.83	-3.87475		100.824	-6.65163		100.816	-8.7802		100.827	-10.8616
	101.002	3.96942		101.004	1.89311		100.997	-0.66636		100.996	-3.87472		100.991	-6.65151		100.983	-8.78007		100.994	-10.8616
	101.168	3.96952		101.171	1.89291		101.163	-0.66642		101.163	-3.8747		101.158	-6.65137		101.149	-8.77996		101.16	-10.8615
	101.335	3.96969		101.337	1.8927		101.33	-0.66644		101.33	-3.87466		101.324	-6.65125		101.316	-8.77986		101.327	-10.8614
	101.502	3.96979		101.504	1.8925		101.497	-0.66645		101.496	-3.87461		101.491	-6.65112		101.483	-8.77973		101.494	-10.8614
	101.668	3.96986		101.671	1.89228		101.663	-0.6664		101.663	-3.87455		101.658	-6.65096		101.649	-8.7796		101.66	-10.8613
	101.835	3.96993		101.837	1.89203		101.83	-0.66636		101.83	-3.87444		101.824	-6.6508		101.816	-8.77948		101.827	-10.8613
	102.002	3.97		102.004	1.89177		101.997	-0.66633		101.996	-3.87433		101.991	-6.65062		101.983	-8.77936		101.994	-10.8612
	102.168	3.97008		102.171	1.89152		102.163	-0.66631		102.163	-3.87424		102.158	-6.65044		102.149	-8.77927		102.16	-10.8612
	102.335	3.97013		102.337	1.8913		102.33	-0.6663		102.33	-3.87414		102.324	-6.65027		102.316	-8.77915		102.327	-10.8611
	102.502	3.97016		102.504	1.89111		102.497	-0.66633		102.496	-3.87406		102.491	-6.65004		102.483	-8.77902		102.494	-10.861
	102.668	3.97021		102.671	1.89095		102.663	-0.66637		102.663	-3.87399		102.658	-6.6499		102.649	-8.7789		102.66	-10.861
	102.835	3.97025		102.837	1.8908		102.83	-0.6664		102.83	-3.87392		102.824	-6.64978		102.816	-8.77875		102.827	-10.861
	103.002	3.97031		103.004	1.89063		102.997	-0.66656		102.996	-3.87387		102.991	-6.64968		102.983	-8.7786		102.994	-10.861
	103.168	3.97038		103.171	1.89055		103.163	-0.6667		103.163	-3.87393		103.158	-6.64956		103.149	-8.77847		103.16	-10.861
	103.335	3.97045		103.337	1.89039		103.33	-0.66685		103.33	-3.87396		103.324	-6.64949		103.316	-8.77834		103.327	-10.861
	103.502	3.97053		103.504	1.89021		103.497	-0.66698		103.496	-3.87397		103.491	-6.64937		103.483	-8.77819		103.494	-10.8609
	103.668	3.97063		103.671	1.89003		103.663	-0.66713		103.663	-3.87394		103.658	-6.64922		103.649	-8.77807		103.66	-10.8609
	103.835	3.97071		103.837	1.88977		103.83	-0.66722		103.83	-3.87399		103.824	-6.64906		103.816	-8.77796		103.827	-10.8608
	104.002	3.97084		104.004	1.88953		103.997	-0.66729		103.996	-3.87398		103.991	-6.64881		103.983	-8.77786		103.994	-10.8607
	104.168	3.97093		104.171	1.8893		104.163	-0.66736		104.163	-3.87395		104.158	-6.64862		104.149	-8.77776		104.16	-10.8606
	104.335	3.97101		104.337	1.88908		104.33	-0.66736		104.33	-3.87391		104.324	-6.64846		104.316	-8.77764		104.327	-10.8605
	104.502	3.97111		104.504	1.88886		104.497	-0.66741		104.496	-3.87386		104.491	-6.64829		104.482	-8.77751		104.493	-10.8605
	104.668	3.97125		104.671	1.88869		104.663	-0.66749		104.663	-3.87382		104.658	-6.64808		104.649	-8.77737		104.66	-10.8605
	104.835	3.97137		104.837	1.88852		104.83	-0.66757		104.83	-3.87378		104.824	-6.64785		104.816	-8.77721		104.827	-10.8605
	105.002	3.97149		105.004	1.88833		104.997	-0.66766		104.996	-3.87374		104.991	-6.64767		104.982	-8.77707		104.993	-10.8604
	105.168	3.97163		105.171	1.88818		105.163	-0.66773		105.163	-3.87372		105.158	-6.64752		105.149	-8.77693		105.16	-10.8604
	105.335	3.9718		105.337	1.88801		105.33	-0.66778		105.33	-3.8737		105.324	-6.6473		105.316	-8.77681		105.327	-10.8603
	105.502	3.97193		105.504	1.88784		105.497	-0.66781		105.496	-3.87366		105.491	-6.64713		105.482	-8.77667		105.493	-10.8603
	105.668	3.97205		105.671	1.88764		105.663	-0.66782		105.663	-3.87361		105.658	-6.647		105.649	-8.77653		105.66	-10.8602
	105.835	3.97216		105.837	1.88741		105.83	-0.66785		105.83	-3.87361		105.824	-6.64687		105.816	-8.77638		105.827	-10.8601
	106.002	3.9722		106.004	1.88722		105.997	-0.66789		105.996	-3.87363		105.991	-6.64679		105.982	-8.77624		105.993	-10.8601
	106.168	3.97225		106.171	1.88704		106.163	-0.66794		106.163	-3.87365		106.158	-6.64667		106.149	-8.77613		106.16	-10.86
	106.335	3.97229		106.338	1.88686		106.33	-0.66803		106.33	-3.87365		106.324	-6.64654		106.316	-8.77601		106.327	-10.8599
	106.502	3.97232		106.504	1.88672		106.497	-0.66811		106.496	-3.87368		106.491	-6.64641		106.482	-8.7759		106.493	-10.8599
	106.668	3.97236		106.671	1.88656		106.663	-0.6682		106.663	-3.87363		106.658	-6.64629		106.649	-8.77581		106.66	-10.8599
	106.835	3.97245		106.838	1.88639		106.83	-0.6683		106.83	-3.87358		106.824	-6.6462		106.816	-8.77575		106.827	-10.8599
	107.002	3.97254		107.004	1.88623		106.997	-0.66843		106.996	-3.87352		106.991	-6.64609		106.982	-8.77564		106.993	-10.8598
	107.168	3.97264		107.171	1.88606		107.163	-0.66852		107.163	-3.87342		107.158	-6.64597		107.149	-8.77553		107.16	-10.8598
	107.335	3.97281		107.338	1.88587		107.33	-0.66859		107.33	-3.87336		107.324	-6.6459		107.316	-8.77542		107.327	-10.8598
	107.502	3.97293		107.504	1.88565		107.497	-0.66865		107.496	-3.87334		107.491	-6.64582		107.482	-8.77528		107.493	-10.8597
	107.668	3.97306		107.671	1.88541		107.663	-0.66871		107.663	-3.87331		107.657	-6.64571		107.649	-8.77516		107.66	-10.8597
	107.835	3.97321		107.838	1.88516		107.83	-0.66878		107.83	-3.87333		107.824	-6.64559		107.815	-8.77502		107.827	-10.8597
	108.002	3.97335		108.004	1.88495		107.997	-0.66884		107.996	-3.87333		107.991	-6.64541		107.982	-8.77486		107.993	-10.8597
	108.168	3.97349		108.171	1.88475		108.163	-0.66889		108.163	-3.8733		108.157	-6.64521		108.149	-8.77471		108.16	-10.8596
	108.335	3.97362		108.338	1.88455		108.33	-0.66894		108.33	-3.87324		108.324	-6.64502		108.315	-8.77455		108.327	-10.8595
	108.502	3.97373		108.504	1.88436		108.497	-0.66898		108.496	-3.87321		108.491	-6.64485		108.482	-8.77441		108.493	-10.8594
	108.668	3.97384		108.671	1.88414		108.663	-0.66904		108.663	-3.87318		108.657	-6.64465		108.649	-8.77428		108.66	-10.8594
	108.835	3.97394		108.838	1.88393		108.83	-0.66913		108.83	-3.87315		108.824	-6.64449		108.815	-8.77415		108.827	-10.8593
	109.002	3.97405		109.004	1.8837		108.997	-0.66916		108.996	-3.87311		108.991	-6.64436		108.982	-8.77401		108.993	-10.8592
	109.168	3.97417		109.171	1.88347		109.163	-0.66921		109.163	-3.87305		109.157	-6.64425		109.149	-8.77388		109.16	-10.8592
	109.335	3.97427		109.338	1.88327		109.33	-0.66927		109.33	-3.873		109.324	-6.64422		109.315	-8.77376		109.327	-10.8591
	109.502	3.97437		109.504	1.88309		109.497	-0.66932		109.496	-3.87295		109.491	-6.64411		109.482	-8.77364		109.493	-10.8591
	109.668	3.97447		109.671	1.88291		109.663	-0.66938		109.663	-3.87291		109.657	-6.64396		109.649	-8.77353		109.66	-10.8591
	109.835	3.97458		109.838	1.88276		109.83	-0.66943		109.83	-3.87284		109.824	-6.64382		109.815	-8.77344		109.827	-10.859
	110.002	3.9747		110.004	1.88259		109.997	-0.66948		109.996	-3.87277		109.991	-6.64371		109.982	-8.77334		109.993	-10.859
	110.168	3.97482		110.171	1.8824		110.163	-0.66955		110.163	-3.87269		110.157	-6.64361		110.149	-8.77322		110.16	-10.8589
	110.335	3.97496		110.338	1.8822		110.33	-0.66955		110.33	-3.87261		110.324	-6.64348		110.315	-8.77309		110.327	-10.8588
	110.502	3.97509		110.504	1.88195		110.497	-0.66956		110.496	-3.87256		110.491	-6.64334		110.482	-8.773		110.493	-10.8587
	110.668	3.9752		110.671	1.88171		110.663	-0.66959		110.663	-3.87251		110.657	-6.6433		110.649	-8.77288		110.66	-10.8587
	110.835	3.97531		110.838	1.88148		110.83	-0.66964		110.83	-3.87245		110.824	-6.64321		110.815	-8.77263		110.827	-10.8586
	111.002	3.97543		111.004	1.88127		110.997	-0.66967		110.996	-3.8724		110.991	-6.6431		110.982	-8.77253		110.993	-10.8585
	111.168	3.97556		111.171	1.88102		111.163	-0.66973		111.163	-3.87241		111.157	-6.64298		111.148	-8.77228		111.16	-10.8584
	111.335	3.97566		111.338	1.88081		111.33	-0.66982		111.33	-3.87242		111.324	-6.64283		111.315	-8.772		111.327	-10.8584
	111.502	3.97578		111.504	1.8806		111.497	-0.66992		111.496	-3.87244		111.491	-6.64268		111.482	-8.77252		111.493	-10.8584
	111.668	3.97591		111.671	1.88038		111.663	-0.67009		111.663	-3.87244		111.657	-6.64251		111.648	-8.77206		111.66	-10.8584
	111.835	3.97605		111.838	1.8802		111.83	-0.67023		111.83	-3.87251		111.824	-6.64233		111.815	-8.77196		111.827	-10.8584
	112.002	3.97623		112.004	1.87997		111.997	-0.67037		111.996	-3.87255		111.991	-6.64212		111.982	-8.77176		111.993	-10.8584
	112.168	3.97641		112.171	1.87973		112.163	-0.67052		112.163	-3.87257		112.157	-6.64192		112.148	-8.77187		112.16	-10.8585
	112.335	3.9766		112.338	1.87949		112.33	-0.67064		112.33	-3.87257		112.324	-6.64171		112.315	-8.77147		112.327	-10.8584
	112.502	3.97678		112.505	1.87923		112.497	-0.67075		112.496	-3.87256		112.491	-6.64151		112.482	-8.77149		112.493	-10.8584
	112.668	3.977		112.671	1.87901		112.663	-0.67085		112.663	-3.87252		112.657	-6.64137		112.648	-8.77091		112.66	-10.8584
	112.835	3.9772		112.838	1.87879		112.83	-0.67094		112.83	-3.87246		112.824	-6.64123		112.815	-8.77097		112.827	-10.8582
	113.002	3.97738		113.005	1.87858		112.997	-0.67098		112.996	-3.87241		112.991	-6.64109		112.982	-8.77098		112.993	-10.8582
	113.168	3.97757		113.171	1.8784		113.163	-0.67106		113.163	-3.87236		113.157	-6.64095		113.148	-8.7705		113.16	-10.8581
	113.335	3.97777		113.338	1.8782		113.33	-0.67113		113.33	-3.87236		113.324	-6.64088		113.315	-8.77055		113.327	-10.858
	113.502	3.97798		113.505	1.87801		113.497	-0.6712		113.496	-3.87235		113.491	-6.64077		113.482	-8.7707		113.493	-10.8579
	113.668	3.97818		113.671	1.87783		113.663	-0.67126		113.663	-3.87232		113.657	-6.64068		113.648	-8.77064		113.66	-10.8578
	113.835	3.97837		113.838	1.87764		113.83	-0.6713		113.83	-3.87227		113.824	-6.6406		113.815	-8.7701		113.827	-10.8577
	114.001	3.9786		114.005	1.87745		113.997	-0.67135		113.996	-3.87227		113.991	-6.64049		113.981	-8.76966		113.993	-10.8577
	114.168	3.97877		114.171	1.87725		114.163	-0.6714		114.163	-3.87222		114.157	-6.64035		114.148	-8.76937		114.16	-10.8576
	114.335	3.97892		114.338	1.87706		114.33	-0.67143		114.33	-3.87217		114.324	-6.64019		114.315	-8.76926		114.327	-10.8575
	114.501	3.97905		114.505	1.87691		114.497	-0.67146		114.496	-3.87212		114.49	-6.64003		114.481	-8.76919		114.493	-10.8575
	114.668	3.97913		114.671	1.8767		114.663	-0.6715		114.663	-3.87197		114.657	-6.63979		114.648	-8.76915		114.66	-10.8575
	114.835	3.97923		114.838	1.87648		114.83	-0.67156		114.83	-3.87189		114.824	-6.63961		114.815	-8.76912		114.827	-10.8574
	115.001	3.97934		115.005	1.87627		114.997	-0.67163		114.996	-3.87183		114.99	-6.63943		114.981	-8.76917		114.993	-10.8574
	115.168	3.97945		115.171	1.87603		115.163	-0.67168		115.163	-3.87177		115.157	-6.63924		115.148	-8.76921		115.16	-10.8573
	115.335	3.97955		115.338	1.87579		115.33	-0.67173		115.33	-3.87176		115.324	-6.63906		115.315	-8.76926		115.326	-10.8573
	115.501	3.97966		115.505	1.87556		115.497	-0.67178		115.496	-3.87173		115.49	-6.63887		115.481	-8.76932		115.493	-10.8572
	115.668	3.97978		115.671	1.87532		115.663	-0.67181		115.663	-3.87171		115.657	-6.63868		115.648	-8.76937		115.66	-10.8571
	115.835	3.97992		115.838	1.87508		115.83	-0.67185		115.83	-3.87171		115.824	-6.6385		115.815	-8.76941		115.826	-10.8571
	116.001	3.98005		116.005	1.87488		115.997	-0.67194		115.996	-3.87172		115.99	-6.63831		115.981	-8.76951		115.993	-10.8571
	116.168	3.98021		116.171	1.87467		116.163	-0.67204		116.163	-3.87172		116.157	-6.63813		116.148	-8.76958		116.16	-10.8571
	116.335	3.98037		116.338	1.87446		116.33	-0.67215		116.33	-3.87169		116.324	-6.63798		116.315	-8.76937		116.326	-10.857
	116.501	3.98055		116.505	1.8743		116.497	-0.67226		116.496	-3.87169		116.49	-6.63785		116.481	-8.76901		116.493	-10.857
	116.668	3.98074		116.671	1.87408		116.663	-0.67236		116.663	-3.87161		116.657	-6.6377		116.648	-8.76839		116.66	-10.8569
	116.835	3.98097		116.838	1.87386		116.83	-0.67246		116.83	-3.87154		116.824	-6.63752		116.815	-8.7678		116.826	-10.8568
	117.001	3.98121		117.005	1.87364		116.997	-0.67255		116.996	-3.87148		116.99	-6.63734		116.981	-8.7683		116.993	-10.8567
	117.168	3.98144		117.171	1.87343		117.163	-0.67262		117.163	-3.87141		117.157	-6.63715		117.148	-8.76796		117.16	-10.8566
	117.335	3.98166		117.338	1.87323		117.33	-0.6727		117.33	-3.87131		117.324	-6.63693		117.314	-8.76766		117.326	-10.8565
	117.501	3.98192		117.505	1.87303		117.497	-0.67279		117.496	-3.87125		117.49	-6.63675		117.481	-8.76802		117.493	-10.8564
	117.668	3.98217		117.671	1.87282		117.663	-0.67289		117.663	-3.87122		117.657	-6.63657		117.648	-8.76768		117.66	-10.8564
	117.835	3.98241		117.838	1.87259		117.83	-0.67295		117.83	-3.87119		117.824	-6.63641		117.814	-8.7676		117.826	-10.8564
	118.001	3.98266		118.005	1.87238		117.997	-0.67302		117.996	-3.87118		117.99	-6.63627		117.981	-8.7675		117.993	-10.8564
	118.168	3.98288		118.172	1.87215		118.163	-0.67308		118.163	-3.87117		118.157	-6.63612		118.148	-8.76693		118.16	-10.8564
	118.335	3.98307		118.338	1.87193		118.33	-0.67314		118.33	-3.87114		118.324	-6.636		118.314	-8.76718		118.326	-10.8564
	118.501	3.98324		118.505	1.87174		118.497	-0.6732		118.496	-3.87112		118.49	-6.63587		118.481	-8.76716		118.493	-10.8564
	118.668	3.9834		118.672	1.87151		118.663	-0.67326		118.663	-3.87108		118.657	-6.63581		118.648	-8.76733		118.66	-10.8564
	118.835	3.9835		118.838	1.87129		118.83	-0.6733		118.829	-3.87105		118.824	-6.63576		118.814	-8.76708		118.826	-10.8564
	119.001	3.98363		119.005	1.87109		118.997	-0.67332		118.996	-3.87102		118.99	-6.63572		118.981	-8.7669		118.993	-10.8565
	119.168	3.98376		119.172	1.87089		119.163	-0.67331		119.163	-3.87098		119.157	-6.63567		119.148	-8.76668		119.16	-10.8565
	119.335	3.98388		119.338	1.87073		119.33	-0.6733		119.329	-3.87088		119.324	-6.63561		119.314	-8.7663		119.326	-10.8564
	119.501	3.98399		119.505	1.87058		119.497	-0.67327		119.496	-3.87079		119.49	-6.63548		119.481	-8.76634		119.493	-10.8564
	119.668	3.98415		119.672	1.8704		119.663	-0.67326		119.663	-3.87075		119.657	-6.63532		119.648	-8.76622		119.66	-10.8563
	119.835	3.98432		119.838	1.87021		119.83	-0.67324		119.829	-3.87074		119.824	-6.63516		119.814	-8.76609		119.826	-10.8562
	120.001	3.9845		120.005	1.87002		119.997	-0.67326		119.996	-3.87076		119.99	-6.63493		119.981	-8.76596		119.993	-10.8561
	120.168	3.98473		120.172	1.86981		120.163	-0.67328		120.163	-3.8708		120.157	-6.63475		120.148	-8.76586		120.16	-10.856
	120.335	3.98497		120.338	1.86958		120.33	-0.6733		120.329	-3.87088		120.324	-6.63455		120.314	-8.76573		120.326	-10.8559
	120.501	3.9852		120.505	1.86935		120.497	-0.67336		120.496	-3.87096		120.49	-6.63436		120.481	-8.76562		120.493	-10.8558
	120.668	3.98542		120.672	1.86908		120.663	-0.67338		120.663	-3.87112		120.657	-6.63425		120.648	-8.76552		120.66	-10.8557
	120.835	3.98561		120.838	1.86884		120.83	-0.6734		120.829	-3.87118		120.823	-6.6341		120.814	-8.76542		120.826	-10.8556
	121.001	3.98579		121.005	1.8686		120.997	-0.67342		120.996	-3.87121		120.99	-6.63395		120.981	-8.76529		120.993	-10.8556
	121.168	3.98598		121.172	1.86838		121.163	-0.67341		121.163	-3.87122		121.157	-6.63381		121.147	-8.76516		121.16	-10.8555
	121.335	3.98618		121.338	1.8682		121.33	-0.67342		121.329	-3.87109		121.323	-6.63365		121.314	-8.76503		121.326	-10.8554
	121.501	3.98628		121.505	1.86801		121.497	-0.67344		121.496	-3.87101		121.49	-6.63349		121.481	-8.76489		121.493	-10.8554
	121.668	3.98641		121.672	1.86781		121.663	-0.67345		121.663	-3.87093		121.657	-6.63338		121.647	-8.76475		121.66	-10.8553
	121.834	3.98658		121.838	1.86762		121.83	-0.67349		121.829	-3.87086		121.823	-6.63328		121.814	-8.76461		121.826	-10.8553
	122.001	3.98676		122.005	1.86742		121.997	-0.67353		121.996	-3.87071		121.99	-6.63316		121.981	-8.76447		121.993	-10.8553
	122.168	3.98694		122.172	1.86721		122.163	-0.67357		122.163	-3.87062		122.157	-6.63303		122.147	-8.76435		122.16	-10.8552
	122.334	3.98714		122.338	1.867		122.33	-0.67362		122.329	-3.87056		122.323	-6.63288		122.314	-8.7642		122.326	-10.8552
	122.501	3.98735		122.505	1.86681		122.497	-0.67367		122.496	-3.8705		122.49	-6.63272		122.481	-8.76404		122.493	-10.8552
	122.668	3.98757		122.672	1.86658		122.663	-0.67369		122.663	-3.87045		122.657	-6.63256		122.647	-8.76389		122.66	-10.8551
	122.834	3.98781		122.838	1.86638		122.83	-0.67368		122.829	-3.8704		122.823	-6.63241		122.814	-8.76376		122.826	-10.8551
	123.001	3.98804		123.005	1.8662		122.997	-0.67367		122.996	-3.87035		122.99	-6.6323		122.981	-8.76358		122.993	-10.855
	123.168	3.98826		123.172	1.86602		123.163	-0.67365		123.163	-3.87029		123.157	-6.63218		123.147	-8.76344		123.16	-10.8549
	123.334	3.98849		123.338	1.86586		123.33	-0.67367		123.329	-3.87022		123.323	-6.63203		123.314	-8.76329		123.326	-10.8548
	123.501	3.98873		123.505	1.86568		123.497	-0.6737		123.496	-3.87014		123.49	-6.63188		123.481	-8.76313		123.493	-10.8547
[truncated: 1,360 more rows]

## Sheet: Figure S3
0.112	0.00743	0.122	0.05669	0.105	0.10622	0.1	0.15628	0.104	0.20658	0.108	0.25726	0.09722	0.3061	0.09806	0.35432	0.08689	0.38708	0.07648	0.42255
[truncated: 249 more rows]

[truncated: 12 more sheets: Figure S4, Figure S5, Figure S6, Figure S7, Figure S8, Figure S9, Figure S10, Figure S11, Figure S12, Figure S13, Figure S15, Figure S16]
